# Supplementary material for: NeoR, a near-infrared absorbing rhodopsin
Source: Nat Commun. 2020 Nov 10;11:5682. doi: 10.1038/s41467-020-19375-8 (PMC7655827; doi:10.1038/s41467-020-19375-8)
Supplement: Supplementary file 3 — Supplementary Dataset 1 [file 41467_2020_19375_MOESM3_ESM.xlsx]

## Sheet: Table microbial rhodopsins
rhodopsin family	Uniprot	Genbank	Species
PR: proteorhodopsins (proteobacteria)
P1	Q9AFF7	KX879688.1	Gamma-proteobacterium Hot 75m4
P2	A4GHR9		uncultured marine bacterium EB0_39H12
P3	Q9F7P4		Gamma-proteobacterium EBAC31A08
NaR: sodium-pumping rhodopsins
NaR1(CD)	A0A0P7AUH3		Croceitalea dokdonensis DOKDO 023
NaR2(DE)	N0DKS8		Dokdonia eikasta
NaR3(Ns)	X2G0E2		Nonlabens sp. MIC269
BR: bacteriorhodopsins (archeae)
ArchR	P96787	ADB03110.1	Halorubrum sodomense
BR (HS)|	P02945	CAA23744.1	Halobacterium salinarum (strain ATCC 700922 / JCM 11081 / NRC-1)
BR (HW)|	Q18DH8	CAJ51144.1	Haloquadratum walsbyi (strain DSM 16790 / HBSQ001)
HR: halorhodopsins (archaea)
HR (HS)	B0R2U4	WP_010902090.1	Halobacterium salinarum (strain ATCC 29341 / DSM 671 / R1)
HR (HW)|	Q18FU0	CAJ53165.1	Haloquadratum walsbyi (strain DSM 16790 / HBSQ001)
HKR: histidine-kinase rhodopsins (green algae)
HKR1 (CR)	Q6WRU3	AAQ16277.3	Chlamydomonas reinhardtii (Chlamydomonas smithii)
HKR(Ce)	A0A250X121		Chlamydomonas eustigma
HKR(|Gp)|	A0A150GWP8		Gonium pectorale (Green alga)
HKR1 (Vn)	D8UEE2	XP_002957065.1	Volvox carteri f. nagariensis
RhoPDE: rhodopsin-phosphodiesterases (choanoflagellates)
RhoPDE(Sr);	F2TZN0	EGD79054.1	Salpingoeca rosetta (strain ATCC 50818 / BSB-021)
RhoPDE1(ChoPs3)|	A0A513ZS49	QDH43407.1	Choanoeca sp. ChoPs3
RhoPDE2(ChoPs3)|	A0A513ZS31	QDH43409.1	Choanoeca sp. ChoPs4
RhoPDE4(ChoPs3);	A0A513ZS48	QDH43410.1	Choanoeca sp. ChoPs5
RhoPDE2(ChoPs3);	A0A513ZS42	QDH43408.1	Choanoeca sp. ChoPs6
RGC: rhodopsin-cyclases (blastomycota)
CATRhGC	A0A1Y2HLQ0		Catenaria anguillulae PL171
BeRhGC	A0A060H1D7		Blastocladiella emersonii (Aquatic fungus)
RhGC1(Am)|	A0A0L0ST77		Allomyces macrogynus (strain ATCC 38327) (Allomyces javanicus var. macrogynus)
RhGC2(Am)|	A0A0L0SJU0		Allomyces macrogynus (strain ATCC 38327) (Allomyces javanicus var. macrogynus)
RhGC3(Ar)|	A0A2H4ZEW7		Allomyces reticulatus
RhGC(Am)|	A0A0L0T2B8		Allomyces macrogynus (strain ATCC 38327) (Allomyces javanicus var. macrogynus)
RhGC1(Ar)|	A0A2H4ZEW8		Allomyces reticulatus
MerMAIDs: anion-conducting channelrhodopsins (marine origin, discovered metagenomically)
MerMAID1		MK914541	unknown
MerMAID2		MK914542	unknown
CCR: cation-conducting channelrhodopsins (green algae )
ChR2 (CR)	Q8RUT8	AF461397.1	Chlamydomonas reinhardtii (Chlamydomonas smithii)
ChR1 (CR)	Q93WP2	AF385748.1	Chlamydomonas reinhardtii (Chlamydomonas smithii)
VcChR1	B4Y103	EU285658.1	Volvox carteri f. nagariensis
TsChR		KF992089.1	Tetraselmis striata
Chrimson		KF992060.1	Chlamydomonas noctigama
ACR: anion-conducting channelrhodopsins (cryptophytes)
GtACR1		KP171708.1	Guillardia theta
GtACR2		KP171709.1	Guillardia theta
ZipACR		KX879679.1	Proteomonas sulcata
NeoR: neorhodopsins (chytridiomycota)
Neo1(Rg)	A0A1Y2CSJ0		Rhizoclosmatium globosum
Neo2(Cc)	A0A507F0Q5		Chytriomyces confervae
Neo3(Cc)	A0A507FPT7		Chytriomyces confervae
Neo4(Cc)	A0A507F3A5		Chytriomyces confervae
Neo1(Cc)	A0A507FHL0		Chytriomyces confervae
RGC: rhodopsin-cyclases (chytridiomycota)
RGC2 (RG)	A0A1Y2CSL9		Rhizoclosmatium globosum
RGC1(RG)	A0A1Y2CSF8		Rhizoclosmatium globosum
RGC2(Cc)	A0A507FES2		Chytriomyces confervae
RGC3(Cc)	A0A507FRN6		Chytriomyces confervae
RGC1(Cc)	A0A507F303		Chytriomyces confervae
