# Supplementary material for: NeoR, a near-infrared absorbing rhodopsin
Source: Nat Commun. 2020 Nov 10;11:5682. doi: 10.1038/s41467-020-19375-8 (PMC7655827; doi:10.1038/s41467-020-19375-8)
Supplement: Supplementary file 4 — Supplementary Dataset 2 [file 41467_2020_19375_MOESM4_ESM.xlsx]

## Sheet: Tabelle1
Supplementary Data file | primer list
Primer used for NeoR mutangenis
W110Y_FOR	GGTGGCCACAAGCTATTTTCTGCTGTATCTGAGAGC
W110Y_REV	GCTCTCAGATACAGCAGAAAATAGCTTGTGGCCACC
R133Q_FOR	GGACACCCCGTGGACATCATCCAACATCTGGAATGGGCCCAC
R133Q_REV	GTGGGCCCATTCCAGATGTTGGATGATGTCCACGGGGTGTCC
H134Y_FOR	CGTGGACATCATCAGATATCTGGAATGGGCCCACG
H134Y_REV	CGTGGGCCCATTCCAGATATCTGATGATGTCCACG
E136Q_FOR	CATCATCAGACATCTGCAATGGGCCCACGATGAGGCCAACC
E136Q_REV	GGTTGGCCTCATCGTGGGCCCATTGCAGATGTCTGATGATG
E136D_FOR	CATCATCAGACATCTGGACTGGGCCCACGATGAGGCCAACC
E136D_REV	GGTTGGCCTCATCGTGGGCCCAGTCCAGATGTCTGATGATG
W137F_REV	GGTTGGCCTCATCGTGGGCAAATTCCAGATGTCTGATGATG
W137F_FOR	CATCATCAGACATCTGGAATTTGCCCACGATGAGGCCAACC
W137Y_REV	GGTTGGCCTCATCGTGGGCGTATTCCAGATGTCTGATGATG
W137Y_FOR	CATCATCAGACATCTGGAATACGCCCACGATGAGGCCAACC
D140N_FOR	CTGGAATGGGCCCACAATGAGGCCAACCTGGC
D140N_REV	GCCAGGTTGGCCTCATTGTGGGCCCATTCCAG
D140T_FOR	CTGGAATGGGCCCACACCGAGGCCAACCTGGC
D140T_REV	GCCAGGTTGGCCTCGGTGTGGGCCCATTCCAG
E141Q_FOR	GAATGGGCCCACGATCAGGCCAACCTGGCC
E141Q_REV	GGCCAGGTTGGCCTGATCGTGGGCCCATTC
E141C_FOR	GAATGGGCCCACGATTGTGCCAACCTGGCC
E141C_REV	GGCCAGGTTGGCACAATCGTGGGCCCATTC
G173L_FOR	GCCTGCTGCTGTTTCTCTTCCTGGCCTCTATCG
G173L_REV	CGATAGAGGCCAGGAAGAGAAACAGCAGCAGGC
S191A_FOR	GCTGTTCGCCACCATCGCCATGTGCATCTACCTGG
S191A_REV	CCAGGTAGATGCACATGGCGATGGTGGCGAACAGC
M192L_FOR	GTTCGCCACCATCAGCCTGTGCATCTACCTGGCCTG
M192L_REV	CAGGCCAGGTAGATGCACAGGCTGATGGTGGCGAAC
Y195F_FOR	CCATCAGCATGTGCATCTTCCTGGCCTGCCTGCAGG
Y195F_REV	CCTGCAGGCAGGCCAGGAAGATGCACATGCTGATGG
I237A_FOR	GCCTGGTCCTACGCCACACTGGCCTGGTATCTCG
I237A_REV	CGAGATACCAGGCCAGTGTGGCGTAGGACCAGGC
I237Y_FOR	GCCTGGTCCTACTACACACTGGCCTGGTATCTCG
I237Y_REV	CGAGATACCAGGCCAGTGTGTAGTAGGACCAGGC
T238P_FOR	CCTGGTCCTACATCCCACTGGCCTGGTATCTCG
T238P_REV	CGAGATACCAGGCCAGTGGGATGTAGGACCAGG
T238A_FOR	CCTGGTCCTACATCGCACTGGCCTGGTATCTCG
T238A_REV	CGAGATACCAGGCCAGTGCGATGTAGGACCAGG
W241H_FOR	CCTACATCACACTGGCCCATTATCTCGTGCGGCACG
W241H_REV	CGTGCCGCACGAGATAATGGGCCAGTGTGATGTAGG
E262D_FOR	GAACTGCACATTGCCCTGGGCGACTTCTGTGCCAAAG
E262D_REV	CTTTGGCACAGAAGTCGCCCAGGGCAATGTGCAGTTC
E262Q_FOR	GAACTGCACATTGCCCTGGGCCAATTCTGTGCCAAAG
E262Q_REV	CTTTGGCACAGAATTGGCCCAGGGCAATGTGCAGTTC
A265T_FOR	GGCGAGTTCTGTACCAAAGTGGTGCTGATGCTGATCTTCG
A265T_REV	CGAAGATCAGCATCAGCACCACTTTGGTACAGAACTCGCC
A265S_FOR	GGCGAGTTCTGTTCCAAAGTGGTGCTGATGCTGATCTTCG
A265S_REV	CGAAGATCAGCATCAGCACCACTTTGGAACAGAACTCGCC
K266A_FOR	GGCGAGTTCTGTGCCGCAGTGGTGCTGATGCTGATCTTCG
K266A_REV	CGAAGATCAGCATCAGCACCACTGCGGCACAGAACTCGCC
140DEAN_TCPV_FOR	CACACCTGTCCCGTCCTGGCCTATTTTCTGGG
140DEAN_TCPV_REV	CAGGACGGGACAGGTGTGGGCCCATTCCAGATG
Primer used for cloning
Cloning NeoR into pFast-Vector (with H8-tag)
PFAST_REV	GGATCCGCGCCCGATGGT
PFAST_FWD	AAGCTTGTCGAGAAGTACTAGAGGATCATAATC
NeoRH_FWD	CCACCATCGGGCGCGGATCCATGAGCGCCCTGACCAAAG
NeoRH_REV	CCCTGGAAGTACAGGTCCTCTTCCACGCTGTTGTTCACG
Cloning NeoR into pEGFP-Vector (with 1D4-tag)
Neo_ECOR1_FOR	CCGAATTCATGAGCGCCCTGACCAAAGCC
Neo_ID4_REV	TTAGGCAGGCGCCACTTGGCTGGTCTCTGTGTCGACGGCTCTGCCCTCGATGAAGAAGG
NeoRH_ID4_REV	TTAGGCAGGCGCCACTTGGCTGGTCTCTGTGTCGACTTCCACGCTGTTGTTCACG
Neo_ID4_VECTOR_FORW	CCGTCGACACAGAGACCAGCCAAGTGGCGCCTGCCTAAGATCATAATCAGCCATACC
Neo_ID4_VECTOR_REV	CATGAATTCGGATCTGACGG
Cloning NeoR into pFast-Vector (with StrepII-tag)
NeoGC_TEV_FWD	CGTCAGATCCGAATTCATGAGCGCCCTGACCAAAG
NeoGC_TEV_REV	TGCTCACCATGCCCTGGAAGTACAGGTTC
Neo_TEV_STREPII_FOR	CCG CAG TTT GAA AAA TAA AAG CTT GTC GAG AAG TAC TAG AGG
Neo_TEV_STREPII_REV	TTA TTT TTC AAA CTG CGG ATG GCT CCA GTC GAC GCC CTG G
Cloning RGC1 into pEGFP-Vector (with 1D4-tag)
RGC1RH_FWD	GAACCGTCAGATCCGAATTCATGGACGATGTCCAGCGG
RGC2RH_FWD	GAACCGTCAGATCCGAATTCATGACCGATCTGCAGAGG
RGC12RH_REV	TGGCTGGTCTCTGTGTCGACCAGTGTGGCGTTCACCAG
Cloning RGC1 into pFast-Vector (with H8-tag)
PFAST_TEV_FOR	GAGAACCTGTACTTCCAGGGCG
RGC1_FOR	CCACCATCGGGCGCGGATCCATGTCTATGGACGATGTCCAG
RGC1_REV	CCCTGGAAGTACAGGTTCTCGTACGACCCTCTGCCGTTAATC
RGC1_RRH_REV	CCCTGGAAGTACAGGTTCTCCAGTGTGGCGTTCACCAG
RGC2_FWD	CCACCATCGGGCGCGGATCCATGACCGATCTGCAGAGG
RGC2_REV	CCCTGGAAGTACAGGTTCTCGCTCCTCCCGTTAATCCAG
RGCRH_REV	CCCTGGAAGTACAGGTTCTCCAGTGTGGCGTTCACCAG
