# Supplementary material for: NeoR, a near-infrared absorbing rhodopsin
Source: Nat Commun. 2020 Nov 10;11:5682. doi: 10.1038/s41467-020-19375-8 (PMC7655827; doi:10.1038/s41467-020-19375-8)
Supplement: Supplementary file 6 — Source Data [file 41467_2020_19375_MOESM6_ESM.xlsx]

## Sheet: Fig1_c
Figure 1c): Two-Electrodes Voltages Clamp Measurements of RGCs from R. globosum in Xenopus oocytes
	Sample			Sample
	RGC1+NeoR			RGC2+NeoR				Sample	Sample	Sample	Sample
biological replicants	Slope photocurrent		biological replicants	Slope photocurrent				RGC1+RGC2	NeoR	RGC1	RGC2
N=	(nA/s)		N=	(nA/s)
1	-0.073	Mean	1	-0.007	Mean		Slope photocurrent (nA/s)	0	0	0	0
2	-0.803	-0.619	2	-0.021	-0.086		biological replicants	N=23	N=20	N=10	N=18
3	-1.234	Std. dev.	3	-0.007	Std. dev.
4	-0.933	0.405	4	-0.005	0.179
5	-0.948	s.e.m.	5	-0.011	s.e.m.
6	-0.233	0.143	6	-0.041	0.045
7	-0.123		7	-0.038
8	-0.607		8	-0.093
			9	-0.007
			10	-0.035
			11	-0.753
			12	-0.005
			13	-0.005
			14	-0.046
			15	-0.189
			16	-0.12

## Sheet: Fig1_d
Figure 1d): Action spectrum of NeoR/RGC2-complexes (patch-clamp measurements in ND7/23 cells)
	λ (nm)	Normalized Photocurrent			biological replicants
	Wavelength	cell 1	cell 2	cell 3	N=	Mean	S.D.	s.e.m.	Variance
	670	0	0.01866	0.04153	3	0.02006	0.0208	0.01201	0.000432688
	650	0	0.02208	0.06305	3	0.02838	0.03199	0.01847	0.00102
	630	0	0.02618	0.04328	3	0.02315	0.0218	0.01259	0.000475148
	610	0.01253	0.0227	0.05934	3	0.03152	0.02462	0.01421	0.000606155
	590	0.01277	0.0214	0.07086	3	0.03501	0.03135	0.0181	0.000982599
	570	0.05258	0.02199	0.06846	3	0.04768	0.02362	0.01364	0.000557865
	550	0.02705	0.0259	0.11854	3	0.05716	0.05316	0.03069	0.00283
	530	0.12756	0.12158	0.37024	3	0.20646	0.14187	0.08191	0.02013
	510	0.49032	0.54793	0.78225	3	0.60684	0.15462	0.08927	0.02391
	490	0.88118	0.91317	1	3	0.93145	0.06148	0.0355	0.00378
	470	1	1	0.82452	3	0.94151	0.10131	0.05849	0.01026
	450	0.93685	0.81516	0.65006	3	0.80069	0.14394	0.0831	0.02072
	430	0.65028	0.51793	0.37489	3	0.51437	0.13773	0.07952	0.01897
	410	0.61882	0.42904	0.2215	3	0.42312	0.19873	0.11473	0.03949
	390	0.29873	0.20205	0.11565	3	0.20548	0.09159	0.05288	0.00839

## Sheet: Fig1_e
Figure 1e): Light intensity titration of NeoR/RGC2-complexes (patch-clamp measurements in ND7/23 cells)
660 nm background illumination
	490 nm
	light intensity	Peak Photocurrent (pA)												Photocurrent normalized to Imax
	mW/mm2	Cell1	Cell2	Cell3	Cell4	Cell5	Cell6	Cell7	Cell8	Mean	S.D.	s.e.m.		Cell1	Cell2	Cell3	Cell4	Cell5	Cell6	Cell7	Cell8	Mean	S.D.	s.e.m.		EC50	s.e.
	0.29	21.78	20	6.58	34.24	12.88	13.27	19.64	25.83	19.28	8	2.83		0.026	0.01	0.049	0.013	0.016	0.037	0.063	0.02	0.029	0.018	0.006		4.6	0.27
	0.67	48.24	48.42	9.82	95.44	44.49	28.27	33.81	46.5	44.37	22.94	8.11		0.058	0.023	0.073	0.036	0.054	0.078	0.108	0.036	0.058	0.026	0.009
	1.8	181.77	223.89	19.62	492.38	243.63	120.76	90.04	106.04	184.77	135.17	47.79		0.219	0.109	0.145	0.186	0.295	0.334	0.287	0.081	0.207	0.087	0.031
	3.42	371.66	592.73	49.03	1125.87	336.82	247.46	160.5	240.17	390.53	315.73	111.63		0.448	0.288	0.363	0.425	0.407	0.684	0.512	0.184	0.414	0.139	0.049
	6.2	606.87	1068.75	90.57	1857.64	630.39	321.48	260.55	545.16	672.68	526.24	186.05		0.731	0.518	0.67	0.701	0.763	0.888	0.832	0.418	0.69	0.146	0.052
	12.5	726	1493.49	129	2346.15	737.4	376.66	287.5	966.15	882.79	684.27	241.93		0.874	0.725	0.954	0.885	0.892	1.041	0.918	0.74	0.879	0.098	0.035
	17.09	830.22	1836.95	131.76	2651.44	813.78	361.95	313.22	1305.73	1030.63	806.99	285.31		1	0.891	0.975	1	0.984	1	1	1	0.981	0.035	0.012
	18.96	785.23	2061.29	135.16	2644.11	826.71	347.04	301.07	1301.24	1050.23	839.57	296.83		0.946	1	1	0.997	1	0.959	0.961	0.997	0.982	0.021	0.008
Without background illumination
	490 nm
	light intensity	Peak Photocurrent (pA)												Photocurrent normalized to Imax
	mW/mm2	Cell1	Cell2	Cell3	Cell4	Cell5	Cell6	Cell7		Mean	S.D.	s.e.m.		Cell1	Cell2	Cell3	Cell4	Cell5	Cell6	Cell7		Mean	S.D.	s.e.m.		EC50	s.e.
	0.29	12.67	15.4	18.81	6.43	1.98	18.68	23.11		13.87	6.9	2.61		0.028	0.08	0.017	0.076	0.018	0.05	0.08		0.05	0.027	0.01		4.64	0.27
	0.67	21.99	19.43	21.56	8.99	15.49	30.3	38.86		22.37	9.03	3.41		0.048	0.1	0.019	0.106	0.139	0.081	0.134		0.089	0.041	0.015
	1.8	61.9	43.24	95.4	12.69	50.09	73.97	106.9		63.46	29.73	11.24		0.136	0.223	0.084	0.149	0.448	0.197	0.369		0.229	0.122	0.046
	3.42	128.98	98.17	300.44	29.68	86.96	148.17	168.47		137.27	78.76	29.77		0.283	0.507	0.265	0.349	0.778	0.394	0.581		0.451	0.171	0.064
	6.2	237.31	131.86	608.4	53.41	111.77	240.56	230.44		230.54	168.24	63.59		0.52	0.681	0.537	0.627	1	0.64	0.795		0.686	0.154	0.058
	12.5	337.02	173.45	852.35	75.33	122.46	323.97	252.01		305.23	241.18	91.16		0.739	0.896	0.753	0.885	1.096	0.861	0.869		0.871	0.109	0.041
	17.09	403.56	184.87	1002.49	85.14	131.56	357.25	273.11		348.28	287.77	108.77		0.884	0.955	0.885	1	1.177	0.95	0.942		0.971	0.092	0.035
	18.96	456.31	193.53	1132.52	79.63	97.46	376.09	289.98		375.07	334.85	126.56		1	1	1	0.935	0.872	1	1		0.972	0.047	0.018

## Sheet: Fig2_a
Figure 2a): UV-vis Raw Spectra for NeoR, RGC1 and RGC2
			NeoR (red)	NeoR (UV)	RGC2	Wavelength nm.	RGC1
		800	-0.0014	-0.0063	-0.0001	750	0.0002
		799	-0.0009	-0.0057	-0.0002	749.5	0.0002
		798	-0.0007	-0.0058	-0.0003	749	0.0002
		797	-0.0007	-0.0058	-0.0009	748.5	0.0002
		796	-0.0009	-0.0058	-0.0006	748	0.0002
		795	-0.0008	-0.0059	-0.0003	747.5	0.0002
		794	-0.001	-0.0057	-0.0003	747	0.0002
		793	-0.001	-0.006	-0.0005	746.5	0.0002
		792	-0.0008	-0.0058	-0.0005	746	0.0002
		791	-0.0005	-0.0056	-0.0003	745.5	0.0002
		790	-0.0006	-0.006	-0.0003	745	0.0002
		789	-0.0007	-0.0058	-0.0007	744.5	0.0002
		788	-0.0009	-0.0059	-0.001	744	0.0002
		787	-0.0005	-0.0059	-0.0008	743.5	0.0002
		786	-0.0008	-0.0061	-0.0004	743	0.0002
		785	-0.0005	-0.006	-0.0009	742.5	0.0002
		784	-0.0008	-0.0057	-0.0004	742	0.0002
		783	-0.0006	-0.0053	-0.0001	741.5	0.0002
		782	-0.0003	-0.0057	-0.0002	741	0.0002
		781	-0.0002	-0.0058	-0.0003	740.5	0.0002
		780	-0.0003	-0.006	-0.0003	740	0.0002
		779	-0.0009	-0.006	-0.0006	739.5	0.0002
		778	-0.0004	-0.0058	-0.0005	739	0.0002
		777	-0.0004	-0.006	-0.0002	738.5	0.0002
		776	-0.0005	-0.006	0	738	0.0002
		775	-0.0004	-0.0059	-0.0003	737.5	0.0002
		774	-0.0003	-0.0061	-0.0004	737	0.0002
		773	0	-0.0059	-0.0001	736.5	0.0002
		772	-0.0001	-0.0058	-0.0004	736	0.0002
		771	0.0002	-0.0056	-0.0003	735.5	0.0002
		770	0	-0.0057	-0.0003	735	0.0002
		769	0.0002	-0.0057	-0.0002	734.5	0.0002
		768	-0.0002	-0.0058	-0.0004	734	0.0002
		767	-0.0003	-0.0057	-0.0002	733.5	0.0002
		766	-0.0003	-0.006	0.0002	733	0.0002
		765	-0.0004	-0.0062	-0.0003	732.5	0.0002
		764	0.0004	-0.0054	-0.0003	732	0.0002
		763	0.0005	-0.0057	0.0001	731.5	0.0002
		762	0.0005	-0.0053	-0.0001	731	0.0003
		761	0.0004	-0.0053	0.0002	730.5	0.0003
		760	0.0004	-0.0054	0.0003	730	0.0003
		759	0.0005	-0.0055	-0.0003	729.5	0.0003
		758	0.0006	-0.0059	0.0001	729	0.0003
		757	0.0008	-0.0053	0.0003	728.5	0.0003
		756	0.0001	-0.0056	-0.0002	728	0.0003
		755	0.0005	-0.0059	-0.0001	727.5	0.0003
		754	0.0007	-0.0057	-0.0003	727	0.0003
		753	0.0009	-0.0051	-0.0001	726.5	0.0003
		752	0.0006	-0.0054	0	726	0.0003
		751	0.001	-0.0054	0	725.5	0.0003
		750	0.001	-0.0055	-0.0001	725	0.0003
		749	0.0008	-0.0054	0.0001	724.5	0.0003
		748	0.001	-0.0051	0.0001	724	0.0003
		747	0.0011	-0.0053	0	723.5	0.0003
		746	0.0013	-0.0055	0.0002	723	0.0002
		745	0.0014	-0.0057	0	722.5	0.0002
		744	0.0016	-0.0055	-0.0005	722	0.0003
		743	0.0018	-0.0052	-0.0001	721.5	0.0002
		742	0.002	-0.0054	-0.0003	721	0.0002
		741	0.0024	-0.0056	0.0001	720.5	0.0002
		740	0.0034	-0.0052	-0.0002	720	0.0002
		739	0.0041	-0.005	0.0001	719.5	0.0002
		738	0.0043	-0.0046	0.0001	719	0.0002
		737	0.005	-0.0051	0	718.5	0.0002
		736	0.0055	-0.0051	-0.0002	718	0.0001
		735	0.0061	-0.0053	-0.0005	717.5	0.0001
		734	0.0071	-0.0053	-0.0002	717	0.0001
		733	0.0078	-0.0055	0.0001	716.5	0.0001
		732	0.009	-0.0056	0.0001	716	0.0001
		731	0.0104	-0.0054	-0.0001	715.5	0.0001
		730	0.0119	-0.0052	-0.0003	715	0
		729	0.0137	-0.0047	-0.0002	714.5	0
		728	0.0156	-0.0051	0.0001	714	0
		727	0.018	-0.0052	-0.0002	713.5	0
		726	0.0207	-0.0054	-0.0002	713	0
		725	0.0244	-0.0051	-0.0001	712.5	0
		724	0.0281	-0.005	-0.0005	712	0
		723	0.0322	-0.0045	-0.0002	711.5	-0.0001
		722	0.0366	-0.0048	0	711	-0.0001
		721	0.0419	-0.0045	0	710.5	-0.0001
		720	0.0473	-0.0046	0.0003	710	-0.0001
		719	0.0535	-0.0045	0.0004	709.5	-0.0001
		718	0.0604	-0.004	0.0003	709	-0.0001
		717	0.0679	-0.0036	-0.0001	708.5	-0.0001
		716	0.0764	-0.0033	-0.0001	708	-0.0001
		715	0.0859	-0.003	-0.0001	707.5	-0.0001
		714	0.0951	-0.0033	-0.0001	707	-0.0001
		713	0.1053	-0.003	0.0002	706.5	-0.0001
		712	0.1163	-0.0025	0.0001	706	-0.0001
		711	0.1283	-0.0019	-0.0003	705.5	-0.0001
		710	0.1411	-0.0016	-0.0001	705	-0.0001
		709	0.1543	-0.0014	-0.0001	704.5	-0.0001
		708	0.1675	-0.001	0.0003	704	-0.0001
		707	0.1812	-0.0009	-0.0002	703.5	-0.0001
		706	0.1955	-0.0002	-0.0002	703	-0.0001
		705	0.2094	0	-0.0002	702.5	-0.0001
		704	0.2231	0.0004	-0.0001	702	-0.0001
		703	0.2364	0.001	-0.0001	701.5	-0.0001
		702	0.2486	0.0013	-0.0002	701	-0.0001
		701	0.2605	0.0013	-0.0004	700.5	-0.0001
		700	0.2719	0.0014	-0.0005	700	-0.0001
		699	0.2816	0.0018	-0.0003	699.5	-0.0001
		698	0.2907	0.0022	-0.0002	699	-0.0001
		697	0.2992	0.0027	0	698.5	-0.0001
		696	0.3057	0.003	0.0001	698	-0.0001
		695	0.3112	0.0034	-0.0001	697.5	-0.0001
		694	0.3157	0.0034	-0.0001	697	-0.0001
		693	0.3187	0.0034	0.0001	696.5	0
		692	0.3203	0.0035	-0.0001	696	0
		691	0.3211	0.0034	0.0001	695.5	0
		690	0.3206	0.0037	0.0003	695	0
		689	0.3186	0.0033	0.0003	694.5	0
		688	0.3153	0.0037	0.0005	694	0
		687	0.3111	0.0035	0.0003	693.5	0
		686	0.306	0.0033	0.0002	693	0
		685	0.2999	0.0034	0.0002	692.5	0
		684	0.2933	0.0032	0	692	0
		683	0.2859	0.0034	-0.0002	691.5	0
		682	0.2781	0.0031	0.0002	691	0
		681	0.2697	0.0027	-0.0001	690.5	0
		680	0.2608	0.0024	0.0002	690	0
		679	0.2522	0.0021	-0.0001	689.5	0
		678	0.2436	0.0022	0	689	0
		677	0.2347	0.0021	-0.0004	688.5	0
		676	0.2259	0.0021	0	688	0
		675	0.2169	0.0019	0	687.5	0
		674	0.2081	0.0014	-0.0004	687	0
		673	0.2	0.0015	-0.0001	686.5	0
		672	0.1919	0.0014	0	686	0
		671	0.1842	0.0009	0.0001	685.5	0.0001
		670	0.1766	0.001	-0.0002	685	0.0001
		669	0.1695	0.0006	0.0002	684.5	0.0001
		668	0.1626	0.0008	-0.0001	684	0.0001
		667	0.1555	0.0006	-0.0003	683.5	0.0001
		666	0.1489	0.0004	-0.0003	683	0.0001
		665	0.1435	0.0003	0.0005	682.5	0.0001
		664	0.1378	0	0.0002	682	0.0001
		663	0.1329	0.0002	0.0002	681.5	0.0001
		662	0.1287	0	0.0004	681	0.0001
		661	0.1245	0	0.0002	680.5	0.0001
		660	0.1207	0.0001	0	680	0.0001
		659	0.1174	-0.0001	0.0001	679.5	0.0001
		658	0.1144	-0.0003	0.0004	679	0.0001
		657	0.1116	-0.0001	0.0002	678.5	0.0001
		656	0.1093	-0.0003	0.0004	678	0.0001
		655	0.1069	-0.0001	0.0005	677.5	0.0001
		654	0.1051	-0.0002	0.0004	677	0.0001
		653	0.1038	-0.0003	0.0001	676.5	0.0001
		652	0.102	-0.0004	-0.0001	676	0.0001
		651	0.1008	-0.0004	0	675.5	0.0001
		650	0.0998	-0.0005	0.0004	675	0.0001
		649	0.0992	-0.0001	0.0002	674.5	0.0001
		648	0.0984	-0.0002	0.0006	674	0.0001
		647	0.0976	-0.0003	0.0003	673.5	0.0001
		646	0.0969	-0.0002	0.0001	673	0.0001
		645	0.0963	-0.0007	0.0003	672.5	0.0001
		644	0.0959	-0.0011	0.0004	672	0.0001
		643	0.0954	-0.0012	0.0005	671.5	0.0001
		642	0.0948	-0.0007	0.0008	671	0.0001
		641	0.0948	-0.0004	0.0006	670.5	0.0001
		640	0.0947	-0.0005	0.0008	670	0.0001
		639	0.094	-0.0004	0.0005	669.5	0.0001
		638	0.0935	-0.0004	0.0007	669	0.0001
		637	0.0927	-0.0005	0.0006	668.5	0.0001
		636	0.0921	-0.0004	0.0006	668	0.0001
		635	0.0909	-0.0009	0.0009	667.5	0.0001
		634	0.0904	-0.0007	0.0007	667	0.0001
		633	0.0892	-0.0006	0.0003	666.5	0.0001
		632	0.0879	-0.001	0.0004	666	0.0001
		631	0.0866	-0.001	0.0005	665.5	0.0001
		630	0.0853	-0.0011	0.0005	665	0.0001
		629	0.0841	-0.0011	0.0007	664.5	0.0001
		628	0.0823	-0.0008	0.0002	664	0.0001
		627	0.0806	-0.0011	0.0002	663.5	0.0001
		626	0.0785	-0.0008	0	663	0.0001
		625	0.0767	-0.0008	0.0002	662.5	0.0001
		624	0.0745	-0.0014	0	662	0.0001
		623	0.0724	-0.0015	0.0005	661.5	0.0001
		622	0.07	-0.0018	0.0003	661	0.0001
		621	0.0679	-0.0015	0.0001	660.5	0.0001
		620	0.0656	-0.0014	0.0005	660	0.0001
		619	0.0638	-0.0014	0.0005	659.5	0.0001
		618	0.0618	-0.0013	0.0003	659	0.0001
		617	0.0597	-0.0015	0.0005	658.5	0.0001
		616	0.0575	-0.0016	0.0007	658	0.0001
		615	0.0556	-0.0019	0.0007	657.5	0.0001
		614	0.0536	-0.0019	0.0008	657	0
		613	0.0517	-0.0019	0.0009	656.5	0
		612	0.0499	-0.0017	0.0006	656	0
		611	0.0482	-0.0017	0.0012	655.5	0
		610	0.0467	-0.0017	0.0012	655	0.0001
		609	0.0452	-0.0017	0.0008	654.5	0.0001
		608	0.0436	-0.0018	0.0012	654	0
		607	0.0422	-0.0015	0.0009	653.5	0
		606	0.0412	-0.0019	0.0011	653	0.0001
		605	0.0403	-0.0021	0.0009	652.5	0.0001
		604	0.0388	-0.0022	0.001	652	0.0001
		603	0.0375	-0.0018	0.0014	651.5	0.0001
		602	0.0364	-0.0022	0.0015	651	0.0001
		601	0.0357	-0.002	0.0013	650.5	0.0001
		600	0.0352	-0.0018	0.0012	650	0.0001
		599	0.0342	-0.0019	0.0013	649.5	0.0001
		598	0.0335	-0.0021	0.0015	649	0.0001
		597	0.0329	-0.002	0.0019	648.5	0.0001
		596	0.0321	-0.0021	0.0015	648	0.0001
		595	0.0318	-0.0016	0.0016	647.5	0.0001
		594	0.031	-0.0017	0.0021	647	0.0001
		593	0.0303	-0.0016	0.002	646.5	0.0001
		592	0.0293	-0.0019	0.0021	646	0.0001
		591	0.0288	-0.0021	0.0018	645.5	0.0001
		590	0.0285	-0.0019	0.0018	645	0.0002
		589	0.0278	-0.0018	0.0017	644.5	0.0002
		588	0.0274	-0.0018	0.0019	644	0.0002
		587	0.0268	-0.0021	0.002	643.5	0.0002
		586	0.0262	-0.0023	0.0023	643	0.0003
		585	0.0258	-0.0022	0.0023	642.5	0.0003
		584	0.0251	-0.0026	0.0022	642	0.0003
		583	0.0245	-0.0022	0.0022	641.5	0.0004
		582	0.0238	-0.002	0.0019	641	0.0004
		581	0.0235	-0.0017	0.0023	640.5	0.0004
		580	0.0231	-0.002	0.0027	640	0.0004
		579	0.0223	-0.0021	0.003	639.5	0.0005
		578	0.0216	-0.0022	0.0033	639	0.0005
		577	0.0215	-0.0023	0.0032	638.5	0.0005
		576	0.021	-0.0021	0.0033	638	0.0006
		575	0.0205	-0.0018	0.0032	637.5	0.0006
		574	0.0195	-0.0022	0.0035	637	0.0006
		573	0.0189	-0.0023	0.0037	636.5	0.0007
		572	0.0186	-0.0024	0.0035	636	0.0007
		571	0.0182	-0.0026	0.0034	635.5	0.0007
		570	0.0176	-0.0028	0.0038	635	0.0008
		569	0.0173	-0.0024	0.0035	634.5	0.0008
		568	0.017	-0.0024	0.0036	634	0.0009
		567	0.0167	-0.0027	0.0038	633.5	0.0009
		566	0.0161	-0.0028	0.0044	633	0.001
		565	0.0155	-0.0025	0.0047	632.5	0.001
		564	0.0149	-0.0027	0.0046	632	0.0011
		563	0.0146	-0.0022	0.0042	631.5	0.0011
		562	0.0142	-0.0023	0.0043	631	0.0012
		561	0.0139	-0.0024	0.0041	630.5	0.0012
		560	0.0134	-0.0026	0.0045	630	0.0013
		559	0.0132	-0.0025	0.0046	629.5	0.0013
		558	0.0128	-0.0026	0.0049	629	0.0014
		557	0.0124	-0.0029	0.0053	628.5	0.0014
		556	0.0122	-0.0028	0.0054	628	0.0015
		555	0.012	-0.0026	0.0058	627.5	0.0015
		554	0.0115	-0.0027	0.0057	627	0.0016
		553	0.0112	-0.0027	0.0059	626.5	0.0016
		552	0.0109	-0.0025	0.0064	626	0.0017
		551	0.0105	-0.0028	0.0066	625.5	0.0017
		550	0.0106	-0.0026	0.0069	625	0.0018
		549	0.0106	-0.0023	0.0069	624.5	0.0018
		548	0.0102	-0.0025	0.0073	624	0.0018
		547	0.0099	-0.0027	0.0076	623.5	0.0019
		546	0.0096	-0.0025	0.0079	623	0.002
		545	0.0092	-0.0025	0.0083	622.5	0.002
		544	0.0092	-0.0026	0.0088	622	0.0021
		543	0.009	-0.0029	0.0093	621.5	0.0021
		542	0.009	-0.0028	0.0095	621	0.0022
		541	0.0087	-0.0025	0.0103	620.5	0.0022
		540	0.0086	-0.0023	0.0102	620	0.0023
		539	0.0083	-0.0025	0.0104	619.5	0.0023
		538	0.0081	-0.0026	0.0112	619	0.0024
		537	0.0078	-0.0028	0.0118	618.5	0.0024
		536	0.008	-0.0025	0.0122	618	0.0025
		535	0.0079	-0.0028	0.0128	617.5	0.0025
		534	0.0074	-0.003	0.0134	617	0.0026
		533	0.0073	-0.0027	0.0143	616.5	0.0027
		532	0.0069	-0.0027	0.0151	616	0.0027
		531	0.0066	-0.0024	0.0159	615.5	0.0028
		530	0.0068	-0.0027	0.0171	615	0.0028
		529	0.0066	-0.0026	0.0177	614.5	0.0029
		528	0.0064	-0.0028	0.0189	614	0.003
		527	0.0061	-0.0029	0.0204	613.5	0.003
		526	0.0061	-0.0027	0.0216	613	0.0031
		525	0.0059	-0.0023	0.0227	612.5	0.0032
		524	0.0057	-0.0024	0.0242	612	0.0033
		523	0.0059	-0.0023	0.0252	611.5	0.0033
		522	0.0057	-0.0025	0.0267	611	0.0034
		521	0.0056	-0.0027	0.0283	610.5	0.0035
		520	0.0055	-0.003	0.0297	610	0.0036
		519	0.0053	-0.003	0.0314	609.5	0.0037
		518	0.0053	-0.0028	0.0332	609	0.0038
		517	0.0051	-0.0026	0.0346	608.5	0.0038
		516	0.0053	-0.0025	0.0364	608	0.0039
		515	0.0053	-0.0024	0.0382	607.5	0.004
		514	0.0056	-0.002	0.0405	607	0.0041
		513	0.0051	-0.0024	0.0428	606.5	0.0042
		512	0.0046	-0.003	0.045	606	0.0043
		511	0.0044	-0.0027	0.0471	605.5	0.0043
		510	0.0044	-0.0028	0.0494	605	0.0044
		509	0.005	-0.0025	0.052	604.5	0.0045
		508	0.0044	-0.0028	0.0544	604	0.0046
		507	0.0045	-0.0026	0.057	603.5	0.0047
		506	0.0044	-0.0028	0.0596	603	0.0048
		505	0.0044	-0.0027	0.0618	602.5	0.0049
		504	0.0044	-0.003	0.0647	602	0.005
		503	0.0043	-0.0027	0.0673	601.5	0.0051
		502	0.0046	-0.0025	0.0697	601	0.0052
		501	0.0045	-0.0021	0.0725	600.5	0.0053
		500	0.0044	-0.0024	0.0751	600	0.0054
		499	0.0047	-0.0027	0.0775	599.5	0.0055
		498	0.0045	-0.0028	0.0796	599	0.0056
		497	0.0046	-0.0025	0.0824	598.5	0.0057
		496	0.0044	-0.0024	0.0843	598	0.0058
		495	0.0046	-0.0023	0.0871	597.5	0.0059
		494	0.005	-0.0021	0.0894	597	0.006
		493	0.0049	-0.0019	0.0911	596.5	0.0061
		492	0.0047	-0.002	0.0928	596	0.0062
		491	0.0047	-0.0023	0.094	595.5	0.0063
		490	0.0051	-0.0019	0.0957	595	0.0064
		489	0.0049	-0.0019	0.097	594.5	0.0065
		488	0.005	-0.0016	0.0985	594	0.0066
		487	0.0048	-0.0017	0.0994	593.5	0.0067
		486	0.0048	-0.0013	0.1	593	0.0068
		485	0.0053	-0.001	0.1005	592.5	0.0069
		484	0.0055	-0.0006	0.1011	592	0.007
		483	0.0059	-0.0008	0.1015	591.5	0.0071
		482	0.0065	-0.0007	0.1021	591	0.0072
		481	0.0065	-0.0008	0.1019	590.5	0.0073
		480	0.0069	-0.0006	0.1018	590	0.0074
		479	0.0072	-0.0004	0.1019	589.5	0.0075
		478	0.0076	-0.0002	0.1012	589	0.0076
		477	0.0082	0.0003	0.1014	588.5	0.0077
		476	0.0087	0.0006	0.1007	588	0.0078
		475	0.0092	0.0011	0.0999	587.5	0.0079
		474	0.0097	0.0016	0.0994	587	0.008
		473	0.0101	0.0019	0.0988	586.5	0.0081
		472	0.0107	0.0024	0.0985	586	0.0082
		471	0.011	0.0028	0.0977	585.5	0.0083
		470	0.0117	0.0036	0.0971	585	0.0084
		469	0.0125	0.0037	0.0964	584.5	0.0085
		468	0.0132	0.0043	0.096	584	0.0086
		467	0.0134	0.0049	0.0955	583.5	0.0087
		466	0.0143	0.0055	0.0955	583	0.0088
		465	0.015	0.0062	0.0953	582.5	0.0089
		464	0.0155	0.0067	0.0955	582	0.009
		463	0.0154	0.007	0.0954	581.5	0.0091
		462	0.0166	0.0081	0.0952	581	0.0092
		461	0.0171	0.0089	0.0947	580.5	0.0093
		460	0.0179	0.0097	0.0952	580	0.0094
		459	0.0185	0.0103	0.0954	579.5	0.0095
		458	0.0188	0.011	0.096	579	0.0096
		457	0.0196	0.0116	0.0961	578.5	0.0096
		456	0.0202	0.0125	0.0963	578	0.0097
		455	0.0206	0.0129	0.0962	577.5	0.0098
		454	0.0212	0.0135	0.096	577	0.0099
		453	0.0222	0.0146	0.0959	576.5	0.01
		452	0.0225	0.0148	0.0954	576	0.0101
		451	0.0231	0.0152	0.0952	575.5	0.0102
		450	0.0237	0.016	0.0945	575	0.0102
		449	0.0242	0.0166	0.0938	574.5	0.0103
		448	0.0246	0.0171	0.0932	574	0.0104
		447	0.0254	0.017	0.092	573.5	0.0105
		446	0.026	0.0175	0.0905	573	0.0105
		445	0.0266	0.0178	0.0888	572.5	0.0106
		444	0.0269	0.018	0.0875	572	0.0107
		443	0.0276	0.0185	0.0862	571.5	0.0107
		442	0.0283	0.0186	0.084	571	0.0108
		441	0.0291	0.0187	0.0827	570.5	0.0108
		440	0.0298	0.0191	0.0812	570	0.0109
		439	0.0303	0.0194	0.0797	569.5	0.0109
		438	0.0315	0.0199	0.0781	569	0.011
		437	0.0324	0.0204	0.0765	568.5	0.011
		436	0.0333	0.0209	0.0751	568	0.0111
		435	0.0344	0.0211	0.0738	567.5	0.0111
		434	0.0351	0.022	0.0724	567	0.0112
		433	0.0364	0.0226	0.0714	566.5	0.0113
		432	0.0372	0.0233	0.0707	566	0.0113
		431	0.0377	0.0239	0.0698	565.5	0.0114
		430	0.0383	0.0249	0.0693	565	0.0114
		429	0.0388	0.0257	0.0688	564.5	0.0115
		428	0.0392	0.0264	0.0679	564	0.0115
		427	0.0395	0.0274	0.0677	563.5	0.0116
		426	0.0399	0.0282	0.0673	563	0.0116
		425	0.0401	0.0285	0.0669	562.5	0.0116
		424	0.0402	0.0295	0.0669	562	0.0117
		423	0.0407	0.031	0.0665	561.5	0.0117
		422	0.0408	0.032	0.0661	561	0.0118
		421	0.0409	0.0332	0.066	560.5	0.0118
		420	0.0408	0.0341	0.0652	560	0.0118
		419	0.0414	0.0353	0.0648	559.5	0.0118
		418	0.0418	0.0364	0.0647	559	0.0118
		417	0.0415	0.0372	0.0642	558.5	0.0119
		416	0.042	0.0382	0.0638	558	0.0119
		415	0.0422	0.0394	0.0634	557.5	0.0119
		414	0.0423	0.0404	0.0624	557	0.0119
		413	0.0428	0.0416	0.0609	556.5	0.0119
		412	0.0429	0.0426	0.0607	556	0.0119
		411	0.0431	0.044	0.0603	555.5	0.0119
		410	0.0431	0.0449	0.0598	555	0.0119
		409	0.0428	0.046	0.0589	554.5	0.0119
		408	0.0435	0.0478	0.058	554	0.0119
		407	0.0434	0.0488	0.0578	553.5	0.0119
		406	0.0433	0.0503	0.0569	553	0.0119
		405	0.0435	0.0518	0.0569	552.5	0.0119
		404	0.0439	0.0535	0.0566	552	0.0119
		403	0.0438	0.0549	0.0564	551.5	0.0119
		402	0.0437	0.0566	0.0563	551	0.0118
		401	0.0438	0.0582	0.0566	550.5	0.0118
		400	0.0441	0.0601	0.056	550	0.0118
		399	0.0437	0.0617	0.0561	549.5	0.0118
		398	0.0437	0.0639	0.0559	549	0.0118
		397	0.0436	0.0656	0.0562	548.5	0.0118
		396	0.0437	0.0677	0.0568	548	0.0118
		395	0.0434	0.0696	0.0568	547.5	0.0117
		394	0.0436	0.0715	0.0573	547	0.0117
		393	0.0437	0.0734	0.0577	546.5	0.0117
		392	0.0438	0.0756	0.058	546	0.0117
		391	0.044	0.0774	0.0584	545.5	0.0117
		390	0.044	0.0793	0.0586	545	0.0116
		389	0.0442	0.0809	0.0586	544.5	0.0116
		388	0.0439	0.0826	0.0592	544	0.0116
		387	0.0439	0.0842	0.0597	543.5	0.0115
		386	0.044	0.0856	0.0597	543	0.0115
		385	0.0445	0.0872	0.0602	542.5	0.0115
		384	0.0446	0.0885	0.0603	542	0.0114
		383	0.0443	0.0897	0.0603	541.5	0.0114
		382	0.0448	0.0912	0.0609	541	0.0113
		381	0.0449	0.0924	0.0612	540.5	0.0113
		380	0.0455	0.0935	0.0609	540	0.0113
		379	0.0456	0.0944	0.0615	539.5	0.0112
		378	0.0455	0.0954	0.0619	539	0.0112
		377	0.0454	0.0962	0.062	538.5	0.0111
		376	0.0454	0.097	0.0626	538	0.0111
		375	0.0462	0.098	0.0629	537.5	0.0111
		374	0.0461	0.0986	0.0635	537	0.011
		373	0.0463	0.0996	0.0639	536.5	0.011
		372	0.047	0.1004	0.0637	536	0.011
		371	0.0468	0.1002	0.0648	535.5	0.0109
		370	0.0472	0.1011	0.0649	535	0.0109
		369	0.047	0.1015	0.0654	534.5	0.0109
		368	0.0476	0.1025	0.0658	534	0.0109
		367	0.0473	0.1022	0.0657	533.5	0.0108
		366	0.0479	0.1025	0.0662	533	0.0108
		365	0.0479	0.1024	0.0668	532.5	0.0108
		364	0.048	0.1025	0.0671	532	0.0107
		363	0.0479	0.1021	0.067	531.5	0.0107
		362	0.0481	0.1018	0.0673	531	0.0107
		361	0.0485	0.1017	0.0676	530.5	0.0107
		360	0.0483	0.1009	0.0673	530	0.0106
		359	0.0479	0.0997	0.067	529.5	0.0106
		358	0.0485	0.0997	0.0674	529	0.0106
		357	0.0486	0.0992	0.0673	528.5	0.0105
		356	0.0487	0.0983	0.0669	528	0.0105
		355	0.0485	0.0976	0.067	527.5	0.0105
		354	0.0491	0.0972	0.0676	527	0.0104
		353	0.0491	0.0963	0.0669	526.5	0.0104
		352	0.0492	0.0952	0.0673	526	0.0103
		351	0.0492	0.0943	0.0671	525.5	0.0103
		350	0.0494	0.0934	0.0672	525	0.0102
		349	0.0495	0.0924	0.0669	524.5	0.0102
		348	0.0492	0.0914	0.0665	524	0.0101
		347	0.0494	0.0903	0.0665	523.5	0.0101
		346	0.0499	0.0899	0.0665	523	0.01
		345	0.0496	0.0885	0.0665	522.5	0.0099
		344	0.0497	0.0873	0.0665	522	0.0099
		343	0.0495	0.0865	0.0665	521.5	0.0098
		342	0.0495	0.0855	0.0664	521	0.0098
		341	0.0492	0.0843	0.0663	520.5	0.0097
		340	0.0491	0.0834	0.0664	520	0.0097
		339	0.0493	0.0825	0.0658	519.5	0.0096
		338	0.0494	0.0815	0.0656	519	0.0095
		337	0.0496	0.0802	0.0653	518.5	0.0095
		336	0.0496	0.0796	0.0651	518	0.0094
		335	0.0495	0.0784	0.0648	517.5	0.0093
		334	0.0492	0.0772	0.0653	517	0.0093
		333	0.0494	0.0762	0.0648	516.5	0.0092
		332	0.0494	0.0755	0.0653	516	0.0091
		331	0.0492	0.074	0.0651	515.5	0.0091
		330	0.0489	0.0731	0.0646	515	0.009
		329	0.0489	0.0719	0.0649	514.5	0.0089
		328	0.048	0.071	0.0645	514	0.0088
		327	0.0482	0.0698	0.0643	513.5	0.0088
		326	0.0475	0.0685	0.0646	513	0.0087
		325	0.0475	0.0676	0.0641	512.5	0.0086
		324	0.0469	0.0666	0.0635	512	0.0086
		323	0.0469	0.0666	0.0648	511.5	0.0085
		322	0.0462	0.0654	0.0642	511	0.0084
		321	0.0463	0.0647	0.0641	510.5	0.0083
		320	0.0469	0.0644	0.064	510	0.0082
		319	0.0464	0.0637	0.0641	509.5	0.0081
		318	0.0466	0.0629	0.0644	509	0.0081
		317	0.0465	0.0623	0.0644	508.5	0.008
		316	0.0463	0.0614	0.064	508	0.0079
		315	0.0462	0.061	0.0637	507.5	0.0078
		314	0.0467	0.0608	0.0636	507	0.0078
		313	0.0467	0.0605	0.064	506.5	0.0077
		312	0.0477	0.0606	0.0645	506	0.0076
		311	0.0489	0.0611	0.0651	505.5	0.0076
		310	0.0508	0.0632	0.0663	505	0.0075
		309	0.0542	0.0657	0.0673	504.5	0.0074
		308	0.0581	0.0694	0.0685	504	0.0073
		307	0.0629	0.0741	0.0712	503.5	0.0072
		306	0.0707	0.0818	0.074	503	0.0072
		305	0.0814	0.0921	0.0783	502.5	0.0071
		304	0.0952	0.1055	0.0837	502	0.007
		303	0.1142	0.1235	0.0908	501.5	0.007
		302	0.1363	0.1452	0.0984	501	0.0069
		301	0.1635	0.1725	0.1081	500.5	0.0068
		300	0.1968	0.2058	0.12	500	0.0068
						499.5	0.0067
						499	0.0066
						498.5	0.0066
						498	0.0065
						497.5	0.0065
						497	0.0064
						496.5	0.0063
						496	0.0063
						495.5	0.0062
						495	0.0061
						494.5	0.0061
						494	0.006
						493.5	0.0059
						493	0.0059
						492.5	0.0058
						492	0.0058
						491.5	0.0057
						491	0.0056
						490.5	0.0056
						490	0.0055
						489.5	0.0054
						489	0.0054
						488.5	0.0053
						488	0.0052
						487.5	0.0052
						487	0.0051
						486.5	0.005
						486	0.005
						485.5	0.0049
						485	0.0049
						484.5	0.0048
						484	0.0047
						483.5	0.0047
						483	0.0046
						482.5	0.0045
						482	0.0045
						481.5	0.0044
						481	0.0044
						480.5	0.0043
						480	0.0042
						479.5	0.0042
						479	0.0041
						478.5	0.0041
						478	0.004
						477.5	0.004
						477	0.0039
						476.5	0.0038
						476	0.0038
						475.5	0.0037
						475	0.0037
						474.5	0.0036
						474	0.0036
						473.5	0.0035
						473	0.0035
						472.5	0.0034
						472	0.0034
						471.5	0.0033
						471	0.0033
						470.5	0.0033
						470	0.0032
						469.5	0.0032
						469	0.0032
						468.5	0.0031
						468	0.0031
						467.5	0.0031
						467	0.003
						466.5	0.003
						466	0.003
						465.5	0.0029
						465	0.0029
						464.5	0.0029
						464	0.0028
						463.5	0.0028
						463	0.0027
						462.5	0.0027
						462	0.0027
						461.5	0.0026
						461	0.0026
						460.5	0.0025
						460	0.0025
						459.5	0.0025
						459	0.0024
						458.5	0.0024
						458	0.0024
						457.5	0.0023
						457	0.0023
						456.5	0.0022
						456	0.0022
						455.5	0.0021
						455	0.0021
						454.5	0.0021
						454	0.002
						453.5	0.002
						453	0.002
						452.5	0.0019
						452	0.0019
						451.5	0.0019
						451	0.0018
						450.5	0.0018
						450	0.0018
						449.5	0.0017
						449	0.0017
						448.5	0.0017
						448	0.0017
						447.5	0.0017
						447	0.0016
						446.5	0.0016
						446	0.0016
						445.5	0.0016
						445	0.0016
						444.5	0.0016
						444	0.0016
						443.5	0.0015
						443	0.0015
						442.5	0.0015
						442	0.0015
						441.5	0.0015
						441	0.0015
						440.5	0.0015
						440	0.0015
						439.5	0.0015
						439	0.0015
						438.5	0.0015
						438	0.0015
						437.5	0.0015
						437	0.0015
						436.5	0.0015
						436	0.0015
						435.5	0.0015
						435	0.0015
						434.5	0.0015
						434	0.0014
						433.5	0.0014
						433	0.0014
						432.5	0.0014
						432	0.0014
						431.5	0.0014
						431	0.0014
						430.5	0.0014
						430	0.0014
						429.5	0.0014
						429	0.0014
						428.5	0.0014
						428	0.0014
						427.5	0.0014
						427	0.0014
						426.5	0.0014
						426	0.0013
						425.5	0.0013
						425	0.0013
						424.5	0.0013
						424	0.0013
						423.5	0.0013
						423	0.0013
						422.5	0.0013
						422	0.0013
						421.5	0.0013
						421	0.0013
						420.5	0.0013
						420	0.0013
						419.5	0.0013
						419	0.0013
						418.5	0.0013
						418	0.0013
						417.5	0.0013
						417	0.0013
						416.5	0.0013
						416	0.0013
						415.5	0.0013
						415	0.0013
						414.5	0.0013
						414	0.0013
						413.5	0.0013
						413	0.0013
						412.5	0.0013
						412	0.0013
						411.5	0.0013
						411	0.0013
						410.5	0.0013
						410	0.0014
						409.5	0.0014
						409	0.0014
						408.5	0.0014
						408	0.0014
						407.5	0.0014
						407	0.0014
						406.5	0.0014
						406	0.0014
						405.5	0.0014
						405	0.0014
						404.5	0.0014
						404	0.0015
						403.5	0.0015
						403	0.0015
						402.5	0.0015
						402	0.0015
						401.5	0.0015
						401	0.0015
						400.5	0.0015
						400	0.0015
						399.5	0.0015
						399	0.0015
						398.5	0.0015
						398	0.0015
						397.5	0.0015
						397	0.0015
						396.5	0.0015
						396	0.0015
						395.5	0.0015
						395	0.0015
						394.5	0.0015
						394	0.0015
						393.5	0.0015
						393	0.0014
						392.5	0.0014
						392	0.0014
						391.5	0.0014
						391	0.0014
						390.5	0.0014
						390	0.0014
						389.5	0.0014
						389	0.0014
						388.5	0.0014
						388	0.0014
						387.5	0.0014
						387	0.0014
						386.5	0.0014
						386	0.0014
						385.5	0.0014
						385	0.0014
						384.5	0.0014
						384	0.0014
						383.5	0.0014
						383	0.0014
						382.5	0.0014
						382	0.0014
						381.5	0.0014
						381	0.0014
						380.5	0.0014
						380	0.0014
						379.5	0.0014
						379	0.0014
						378.5	0.0014
						378	0.0015
						377.5	0.0015
						377	0.0015
						376.5	0.0015
						376	0.0015
						375.5	0.0015
						375	0.0016
						374.5	0.0016
						374	0.0016
						373.5	0.0017
						373	0.0017
						372.5	0.0017
						372	0.0017
						371.5	0.0018
						371	0.0018
						370.5	0.0018
						370	0.0019
						369.5	0.0019
						369	0.0019
						368.5	0.0019
						368	0.0019
						367.5	0.002
						367	0.002
						366.5	0.002
						366	0.0021
						365.5	0.0021
						365	0.0021
						364.5	0.0022
						364	0.0022
						363.5	0.0022
						363	0.0022
						362.5	0.0023
						362	0.0023
						361.5	0.0023
						361	0.0023
						360.5	0.0024
						360	0.0024
						359.5	0.0024
						359	0.0024
						358.5	0.0024
						358	0.0025
						357.5	0.0025
						357	0.0025
						356.5	0.0025
						356	0.0026
						355.5	0.0026
						355	0.0026
						354.5	0.0027
						354	0.0027
						353.5	0.0027
						353	0.0027
						352.5	0.0028
						352	0.0028
						351.5	0.0028
						351	0.0029
						350.5	0.0029
						350	0.003
						349.5	0.003
						349	0.0031
						348.5	0.0031
						348	0.0032
						347.5	0.0032
						347	0.0033
						346.5	0.0034
						346	0.0034
						345.5	0.0035
						345	0.0036
						344.5	0.0037
						344	0.0038
						343.5	0.0039
						343	0.0039
						342.5	0.004
						342	0.0042
						341.5	0.0043
						341	0.0044
						340.5	0.0045
						340	0.0046
						339.5	0.0047
						339	0.0048
						338.5	0.0049
						338	0.0051
						337.5	0.0052
						337	0.0053
						336.5	0.0055
						336	0.0056
						335.5	0.0058
						335	0.006
						334.5	0.0062
						334	0.0063
						333.5	0.0065
						333	0.0067
						332.5	0.0069
						332	0.0071
						331.5	0.0073
						331	0.0075
						330.5	0.0077
						330	0.0079
						329.5	0.0081
						329	0.0084
						328.5	0.0086
						328	0.0088
						327.5	0.0091
						327	0.0093
						326.5	0.0095
						326	0.0098
						325.5	0.01
						325	0.0102
						324.5	0.0105
						324	0.0107
						323.5	0.0109
						323	0.0112
						322.5	0.0114
						322	0.0117
						321.5	0.0119
						321	0.0121
						320.5	0.0123
						320	0.0125
						319.5	0.0127
						319	0.0129
						318.5	0.0131
						318	0.0133
						317.5	0.0134
						317	0.0136
						316.5	0.0137
						316	0.0139
						315.5	0.014
						315	0.0141
						314.5	0.0142
						314	0.0143
						313.5	0.0144
						313	0.0145
						312.5	0.0146
						312	0.0147
						311.5	0.0147
						311	0.0148
						310.5	0.0148
						310	0.0149
						309.5	0.0149
						309	0.0149
						308.5	0.015
						308	0.015
						307.5	0.0151
						307	0.0152
						306.5	0.0153
						306	0.0155
						305.5	0.0157
						305	0.016
						304.5	0.0163
						304	0.0166
						303.5	0.0169
						303	0.0173
						302.5	0.0178
						302	0.0182
						301.5	0.0187
						301	0.0193
						300.5	0.0199
						300	0.0206

## Sheet: Fig2_e
Figure 2e): UV vis raw spectra of NeoR (A2-retinal) and iRFP
		Wavelength nm.	NeoR (A2-retinal)		Wavelength nm.	iRFP
		900	0.0026		800	-0.0006
		899	0.0032		799.5	-0.0005
		898	0.0013		799	-0.0004
		897	0.0013		798.5	-0.0004
		896	0.0023		798	-0.0006
		895	0.005		797.5	-0.0009
		894	0.0033		797	-0.0009
		893	0.0008		796.5	-0.001
		892	0.0029		796	-0.0009
		891	0.0032		795.5	-0.0008
		890	0.0023		795	-0.0006
		889	0.0011		794.5	-0.0007
		888	-0.0004		794	-0.0008
		887	0.0013		793.5	-0.0009
		886	0.0006		793	-0.0008
		885	0.0003		792.5	-0.0008
		884	0.0007		792	-0.0009
		883	0.0007		791.5	-0.0009
		882	0.0013		791	-0.0011
		881	0.0021		790.5	-0.0009
		880	0.0012		790	-0.0008
		879	0.0009		789.5	-0.0006
		878	0.0011		789	-0.0006
		877	0.0012		788.5	-0.0007
		876	0.0014		788	-0.001
		875	0.002		787.5	-0.0009
		874	0.002		787	-0.001
		873	0.0013		786.5	-0.0006
		872	0.0011		786	-0.0006
		871	0.0013		785.5	-0.0004
		870	0.0018		785	-0.0004
		869	0.0013		784.5	-0.0004
		868	-0.0001		784	-0.0003
		867	-0.0005		783.5	-0.0004
		866	0.0003		783	-0.0004
		865	0.0012		782.5	-0.0004
		864	0.0006		782	-0.0002
		863	0.0006		781.5	-0.0001
		862	0.0007		781	-0.0003
		861	0.0015		780.5	-0.0004
		860	0.0017		780	-0.0005
		859	0.0013		779.5	-0.0005
		858	0.0014		779	-0.0006
		857	0.0012		778.5	-0.0006
		856	0.001		778	-0.0004
		855	0.001		777.5	-0.0002
		854	0.0015		777	-0.0001
		853	0.001		776.5	0
		852	0.001		776	0
		851	0.0008		775.5	0
		850	0.001		775	0
		849	0.0009		774.5	-0.0002
		848	0.0007		774	0
		847	0.0009		773.5	-0.0001
		846	0.0015		773	0
		845	0.0016		772.5	0
		844	0.0012		772	0
		843	0.0012		771.5	-0.0001
		842	0.0009		771	0
		841	0.0007		770.5	0.0001
		840	0.001		770	0.0003
		839	0.0017		769.5	0.0001
		838	0.0019		769	0.0002
		837	0.0019		768.5	0.0001
		836	0.0018		768	-0.0001
		835	0.0018		767.5	-0.0001
		834	0.0019		767	-0.0002
		833	0.0016		766.5	0
		832	0.0016		766	0.0002
		831	0.0017		765.5	0.0002
		830	0.002		765	0.0004
		829	0.0021		764.5	0.0005
		828	0.0024		764	0.0007
		827	0.0027		763.5	0.0008
		826	0.0026		763	0.0009
		825	0.0023		762.5	0.0008
		824	0.0025		762	0.0008
		823	0.0031		761.5	0.0008
		822	0.0035		761	0.0008
		821	0.0037		760.5	0.0008
		820	0.0042		760	0.0008
		819	0.0045		759.5	0.0008
		818	0.005		759	0.0007
		817	0.0054		758.5	0.0006
		816	0.0059		758	0.0006
		815	0.0066		757.5	0.0007
		814	0.0072		757	0.0009
		813	0.008		756.5	0.001
		812	0.0085		756	0.0011
		811	0.0099		755.5	0.001
		810	0.0109		755	0.001
		809	0.0119		754.5	0.001
		808	0.0129		754	0.0012
		807	0.0145		753.5	0.0013
		806	0.0163		753	0.0015
		805	0.0177		752.5	0.0015
		804	0.0193		752	0.0017
		803	0.021		751.5	0.0017
		802	0.0229		751	0.0017
		801	0.0252		750.5	0.0016
		800	0.0275		750	0.0015
		799	0.0297		749.5	0.0017
		798	0.0323		749	0.0018
		797	0.0353		748.5	0.0018
		796	0.0383		748	0.002
		795	0.0412		747.5	0.0022
		794	0.0439		747	0.0024
		793	0.0474		746.5	0.0025
		792	0.051		746	0.0026
		791	0.0551		745.5	0.0028
		790	0.0585		745	0.0027
		789	0.0621		744.5	0.0026
		788	0.0662		744	0.0026
		787	0.0701		743.5	0.0031
		786	0.0742		743	0.0035
		785	0.0784		742.5	0.0038
		784	0.0824		742	0.0039
		783	0.0863		741.5	0.004
		782	0.0901		741	0.0041
		781	0.0939		740.5	0.0042
		780	0.0977		740	0.0044
		779	0.1013		739.5	0.0045
		778	0.1051		739	0.0048
		777	0.1084		738.5	0.0049
		776	0.1114		738	0.0052
		775	0.1146		737.5	0.0053
		774	0.1178		737	0.0054
		773	0.1205		736.5	0.0058
		772	0.1233		736	0.006
		771	0.1255		735.5	0.0062
		770	0.1278		735	0.0065
		769	0.1294		734.5	0.0068
		768	0.1312		734	0.0074
		767	0.1327		733.5	0.0077
		766	0.1342		733	0.0082
		765	0.1352		732.5	0.0088
		764	0.1362		732	0.0093
		763	0.137		731.5	0.01
		762	0.1372		731	0.0106
		761	0.1372		730.5	0.0112
		760	0.1371		730	0.0118
		759	0.1369		729.5	0.0124
		758	0.1365		729	0.0131
		757	0.1361		728.5	0.0138
		756	0.1356		728	0.0144
		755	0.1345		727.5	0.0155
		754	0.1333		727	0.0164
		753	0.1321		726.5	0.0174
		752	0.1309		726	0.0183
		751	0.1298		725.5	0.0194
		750	0.1284		725	0.0206
		749	0.1267		724.5	0.0217
		748	0.1248		724	0.023
		747	0.1231		723.5	0.0242
		746	0.1217		723	0.0256
		745	0.1201		722.5	0.0269
		744	0.1186		722	0.0283
		743	0.1169		721.5	0.0299
		742	0.1149		721	0.0316
		741	0.1134		720.5	0.0336
		740	0.1118		720	0.0354
		739	0.1104		719.5	0.0372
		738	0.1089		719	0.039
		737	0.1067		718.5	0.0409
		736	0.105		718	0.0431
		735	0.1038		717.5	0.0453
		734	0.1023		717	0.0475
		733	0.1006		716.5	0.0496
		732	0.0993		716	0.0518
		731	0.0979		715.5	0.054
		730	0.0963		715	0.0564
		729	0.095		714.5	0.0588
		728	0.0938		714	0.0613
		727	0.0923		713.5	0.0636
		726	0.0907		713	0.0659
		725	0.0895		712.5	0.0682
		724	0.0881		712	0.0707
		723	0.0868		711.5	0.0734
		722	0.0856		711	0.0761
		721	0.0847		710.5	0.0788
		720	0.0839		710	0.0814
		719	0.0827		709.5	0.084
		718	0.0814		709	0.0868
		717	0.0801		708.5	0.0895
		716	0.0787		708	0.0922
		715	0.0776		707.5	0.0947
		714	0.0768		707	0.0971
		713	0.0762		706.5	0.0994
		712	0.0752		706	0.1017
		711	0.0743		705.5	0.1041
		710	0.0732		705	0.1064
		709	0.0721		704.5	0.1085
		708	0.0713		704	0.1104
		707	0.0703		703.5	0.1121
		706	0.0695		703	0.1139
		705	0.0691		702.5	0.1156
		704	0.0681		702	0.1172
		703	0.0671		701.5	0.1187
		702	0.0664		701	0.1201
		701	0.0655		700.5	0.1213
		700	0.0645		700	0.1225
		699	0.0636		699.5	0.1235
		698	0.0628		699	0.1247
		697	0.062		698.5	0.1257
		696	0.0612		698	0.1269
		695	0.0604		697.5	0.1278
		694	0.0598		697	0.1285
		693	0.059		696.5	0.1291
		692	0.0579		696	0.1295
		691	0.0572		695.5	0.1299
		690	0.0564		695	0.1302
		689	0.0554		694.5	0.1303
		688	0.0544		694	0.1304
		687	0.0534		693.5	0.1305
		686	0.0526		693	0.1308
		685	0.0513		692.5	0.131
		684	0.0502		692	0.1308
		683	0.0491		691.5	0.1307
		682	0.0484		691	0.1304
		681	0.0476		690.5	0.1302
		680	0.0468		690	0.1298
		679	0.046		689.5	0.1292
		678	0.045		689	0.1286
		677	0.0442		688.5	0.1281
		676	0.0432		688	0.1274
		675	0.0422		687.5	0.1269
		674	0.0414		687	0.1262
		673	0.0407		686.5	0.1253
		672	0.0398		686	0.1243
		671	0.0391		685.5	0.1233
		670	0.0384		685	0.1226
		669	0.0379		684.5	0.122
		668	0.0369		684	0.1211
		667	0.0362		683.5	0.1202
		666	0.0353		683	0.119
		665	0.0342		682.5	0.1179
		664	0.0337		682	0.1168
		663	0.0333		681.5	0.1156
		662	0.0326		681	0.1145
		661	0.0316		680.5	0.1134
		660	0.0312		680	0.1124
		659	0.0308		679.5	0.1113
		658	0.0301		679	0.1102
		657	0.0296		678.5	0.1094
		656	0.029		678	0.1084
		655	0.0284		677.5	0.1076
		654	0.0279		677	0.1066
		653	0.0275		676.5	0.1056
		652	0.027		676	0.1045
		651	0.0262		675.5	0.1034
		650	0.0259		675	0.1024
		649	0.0253		674.5	0.1016
		648	0.0249		674	0.1007
		647	0.0239		673.5	0.0998
		646	0.0233		673	0.0987
		645	0.0226		672.5	0.0976
		644	0.0221		672	0.0964
		643	0.0218		671.5	0.0953
		642	0.0215		671	0.0942
		641	0.0212		670.5	0.0932
		640	0.0207		670	0.0922
		639	0.02		669.5	0.0911
		638	0.0195		669	0.0902
		637	0.0193		668.5	0.0892
		636	0.0191		668	0.0883
		635	0.0185		667.5	0.0875
		634	0.0181		667	0.0867
		633	0.0177		666.5	0.0859
		632	0.0172		666	0.085
		631	0.0169		665.5	0.0842
		630	0.0166		665	0.0835
		629	0.0164		664.5	0.0827
		628	0.0161		664	0.0818
		627	0.0158		663.5	0.0809
		626	0.0153		663	0.08
		625	0.015		662.5	0.0793
		624	0.0147		662	0.0783
		623	0.0144		661.5	0.0773
		622	0.0141		661	0.0764
		621	0.0139		660.5	0.0756
		620	0.0137		660	0.0749
		619	0.0134		659.5	0.0743
		618	0.013		659	0.0735
		617	0.0127		658.5	0.073
		616	0.0127		658	0.0722
		615	0.0126		657.5	0.0716
		614	0.0122		657	0.0709
		613	0.0116		656.5	0.0704
		612	0.0114		656	0.0698
		611	0.0111		655.5	0.0692
		610	0.0109		655	0.0686
		609	0.0109		654.5	0.0683
		608	0.0108		654	0.0678
		607	0.0109		653.5	0.0674
		606	0.0106		653	0.067
		605	0.0103		652.5	0.0667
		604	0.0104		652	0.0663
		603	0.0105		651.5	0.0659
		602	0.0104		651	0.0654
		601	0.0103		650.5	0.0652
		600	0.01		650	0.0647
		599	0.0097		649.5	0.0644
		598	0.0098		649	0.0642
		597	0.0096		648.5	0.0639
		596	0.0092		648	0.0638
		595	0.009		647.5	0.0636
		594	0.0089		647	0.0635
		593	0.0087		646.5	0.0634
		592	0.0087		646	0.0632
		591	0.0086		645.5	0.0629
		590	0.0085		645	0.0626
		589	0.0083		644.5	0.0624
		588	0.0081		644	0.0624
		587	0.008		643.5	0.0623
		586	0.0077		643	0.0621
		585	0.0072		642.5	0.0619
		584	0.0069		642	0.0618
		583	0.0067		641.5	0.0618
		582	0.0067		641	0.0615
		581	0.0067		640.5	0.0615
		580	0.0067		640	0.0614
		579	0.0063		639.5	0.0614
		578	0.0063		639	0.0612
		577	0.0062		638.5	0.0609
		576	0.006		638	0.0607
		575	0.0061		637.5	0.0605
		574	0.0062		637	0.0603
		573	0.006		636.5	0.0602
		572	0.0057		636	0.0599
		571	0.0059		635.5	0.0597
		570	0.0059		635	0.0592
		569	0.0058		634.5	0.0588
		568	0.0059		634	0.0585
		567	0.0059		633.5	0.0583
		566	0.0059		633	0.0582
		565	0.0058		632.5	0.058
		564	0.0057		632	0.0576
		563	0.0058		631.5	0.0573
		562	0.0058		631	0.057
		561	0.0057		630.5	0.0564
		560	0.0056		630	0.0558
		559	0.0056		629.5	0.0553
		558	0.0056		629	0.0549
		557	0.0057		628.5	0.0546
		556	0.0059		628	0.054
		555	0.0062		627.5	0.0536
		554	0.0062		627	0.0532
		553	0.0062		626.5	0.0528
		552	0.0058		626	0.0524
		551	0.0058		625.5	0.0519
		550	0.0059		625	0.0515
		549	0.0059		624.5	0.051
		548	0.006		624	0.0503
		547	0.0059		623.5	0.0495
		546	0.0057		623	0.049
		545	0.0055		622.5	0.0486
		544	0.0056		622	0.0484
		543	0.0058		621.5	0.0477
		542	0.0059		621	0.0471
		541	0.0059		620.5	0.0465
		540	0.0059		620	0.0458
		539	0.0062		619.5	0.0451
		538	0.006		619	0.0445
		537	0.0065		618.5	0.0439
		536	0.0066		618	0.0434
		535	0.0061		617.5	0.0429
		534	0.006		617	0.0425
		533	0.0061		616.5	0.042
		532	0.0063		616	0.0415
		531	0.0063		615.5	0.0411
		530	0.0062		615	0.0405
		529	0.0065		614.5	0.0399
		528	0.0061		614	0.0393
		527	0.0063		613.5	0.0387
		526	0.0064		613	0.0382
		525	0.0067		612.5	0.0378
		524	0.0063		612	0.0372
		523	0.0064		611.5	0.0367
		522	0.0067		611	0.0361
		521	0.0068		610.5	0.0357
		520	0.0068		610	0.0352
		519	0.0067		609.5	0.0349
		518	0.0066		609	0.0344
		517	0.0067		608.5	0.034
		516	0.0071		608	0.0336
		515	0.0073		607.5	0.0332
		514	0.007		607	0.0329
		513	0.0071		606.5	0.0324
		512	0.0072		606	0.0321
		511	0.0071		605.5	0.0315
		510	0.0073		605	0.0311
		509	0.0075		604.5	0.0309
		508	0.0078		604	0.0306
		507	0.0079		603.5	0.0303
		506	0.0083		603	0.0298
		505	0.0082		602.5	0.0292
		504	0.008		602	0.0286
		503	0.0081		601.5	0.028
		502	0.0088		601	0.0277
		501	0.0095		600.5	0.0276
		500	0.0098		600	0.0274
		499	0.0099		599.5	0.0272
		498	0.0102		599	0.0268
		497	0.0107		598.5	0.0265
		496	0.0109		598	0.0262
		495	0.0111		597.5	0.0259
		494	0.0115		597	0.0256
		493	0.0118		596.5	0.0253
		492	0.0119		596	0.025
		491	0.0121		595.5	0.0248
		490	0.0121		595	0.0245
		489	0.0122		594.5	0.0243
		488	0.0124		594	0.0242
		487	0.0128		593.5	0.0238
		486	0.0131		593	0.0235
		485	0.0133		592.5	0.0232
		484	0.0133		592	0.023
		483	0.013		591.5	0.0228
		482	0.0132		591	0.0224
		481	0.0135		590.5	0.0223
		480	0.0136		590	0.022
		479	0.0137		589.5	0.022
		478	0.0141		589	0.0219
		477	0.0139		588.5	0.022
		476	0.0137		588	0.0219
		475	0.0137		587.5	0.0216
		474	0.0141		587	0.0213
		473	0.0142		586.5	0.021
		472	0.0144		586	0.0208
		471	0.0149		585.5	0.0205
		470	0.0152		585	0.02
		469	0.0154		584.5	0.0198
		468	0.0159		584	0.0199
		467	0.0164		583.5	0.0199
		466	0.0169		583	0.0199
		465	0.0173		582.5	0.0195
		464	0.0175		582	0.0193
		463	0.0181		581.5	0.019
		462	0.0188		581	0.0189
		461	0.0192		580.5	0.0189
		460	0.0196		580	0.0188
		459	0.0203		579.5	0.0186
		458	0.0208		579	0.0185
		457	0.0207		578.5	0.0183
		456	0.0209		578	0.0182
		455	0.0215		577.5	0.0181
		454	0.0221		577	0.0179
		453	0.0223		576.5	0.0178
		452	0.0224		576	0.0176
		451	0.0226		575.5	0.0174
		450	0.0228		575	0.0172
		449	0.023		574.5	0.017
		448	0.0236		574	0.0168
		447	0.0238		573.5	0.0166
		446	0.024		573	0.0163
		445	0.0241		572.5	0.0162
		444	0.0241		572	0.0161
		443	0.0242		571.5	0.0162
		442	0.0248		571	0.0161
		441	0.0248		570.5	0.0159
		440	0.0249		570	0.0158
		439	0.0252		569.5	0.0155
		438	0.0255		569	0.0153
		437	0.0258		568.5	0.0152
		436	0.0263		568	0.0152
		435	0.0264		567.5	0.0151
		434	0.0264		567	0.0149
		433	0.0271		566.5	0.0147
		432	0.0274		566	0.0146
		431	0.0279		565.5	0.0145
		430	0.0283		565	0.0145
		429	0.0288		564.5	0.0145
		428	0.0292		564	0.0143
		427	0.0297		563.5	0.0143
		426	0.03		563	0.0141
		425	0.0305		562.5	0.0142
		424	0.0311		562	0.0142
		423	0.0315		561.5	0.014
		422	0.032		561	0.0138
		421	0.0325		560.5	0.0135
		420	0.0329		560	0.0135
		419	0.033		559.5	0.0135
		418	0.0335		559	0.0135
		417	0.0339		558.5	0.0135
		416	0.034		558	0.0135
		415	0.0339		557.5	0.0134
		414	0.0337		557	0.0132
		413	0.0335		556.5	0.0128
		412	0.0334		556	0.0126
		411	0.0335		555.5	0.0126
		410	0.0332		555	0.0125
		409	0.0326		554.5	0.0126
		408	0.0325		554	0.0125
		407	0.0321		553.5	0.0124
		406	0.0319		553	0.0125
		405	0.0319		552.5	0.0125
		404	0.0314		552	0.0125
		403	0.0309		551.5	0.0124
		402	0.0308		551	0.0123
		401	0.0306		550.5	0.0122
		400	0.0304		550	0.0122
		399	0.0304		549.5	0.0121
		398	0.0305		549	0.0123
		397	0.0305		548.5	0.0121
		396	0.0299		548	0.012
		395	0.0297		547.5	0.0119
		394	0.0296		547	0.0117
		393	0.0299		546.5	0.0117
		392	0.0299		546	0.0116
		391	0.0296		545.5	0.0116
		390	0.0291		545	0.0118
		389	0.0289		544.5	0.0117
		388	0.0285		544	0.0118
		387	0.0285		543.5	0.0117
		386	0.0282		543	0.0117
		385	0.0278		542.5	0.0117
		384	0.0278		542	0.0115
		383	0.0278		541.5	0.0114
		382	0.0278		541	0.0114
		381	0.0279		540.5	0.0113
		380	0.0278		540	0.0111
		379	0.028		539.5	0.0111
		378	0.0276		539	0.0112
		377	0.0273		538.5	0.0114
		376	0.0272		538	0.0114
		375	0.0274		537.5	0.0112
		374	0.0277		537	0.0111
		373	0.0276		536.5	0.011
		372	0.0275		536	0.0112
		371	0.0272		535.5	0.0114
		370	0.0275		535	0.0114
		369	0.0277		534.5	0.0114
		368	0.0278		534	0.0114
		367	0.028		533.5	0.0114
		366	0.0279		533	0.0112
		365	0.0278		532.5	0.0111
		364	0.0282		532	0.011
		363	0.0282		531.5	0.0109
		362	0.0282		531	0.0109
		361	0.0284		530.5	0.0107
		360	0.0288		530	0.0107
		359	0.0288		529.5	0.0107
		358	0.0287		529	0.0108
		357	0.0287		528.5	0.0107
		356	0.0287		528	0.0107
		355	0.0287		527.5	0.0106
		354	0.0284		527	0.0107
		353	0.0285		526.5	0.0105
		352	0.0286		526	0.0105
		351	0.0287		525.5	0.0105
		350	0.029		525	0.0105
		349	0.0289		524.5	0.0104
		348	0.0291		524	0.0105
		347	0.0296		523.5	0.0107
		346	0.0296		523	0.0111
		345	0.0295		522.5	0.0112
		344	0.0296		522	0.0113
		343	0.0299		521.5	0.0113
		342	0.0304		521	0.011
		341	0.0307		520.5	0.011
		340	0.0309		520	0.0111
		339	0.0313		519.5	0.0111
		338	0.0316		519	0.011
		337	0.0315		518.5	0.0108
		336	0.0315		518	0.0108
		335	0.0314		517.5	0.011
		334	0.032		517	0.0111
		333	0.0323		516.5	0.0113
		332	0.0325		516	0.0112
		331	0.0331		515.5	0.0111
		330	0.0333		515	0.0109
		329	0.0333		514.5	0.0108
		328	0.034		514	0.011
		327	0.0342		513.5	0.0111
		326	0.0345		513	0.0111
		325	0.0347		512.5	0.011
		324	0.035		512	0.0109
		323	0.0352		511.5	0.0111
		322	0.0354		511	0.0112
		321	0.0358		510.5	0.0113
		320	0.0363		510	0.0113
		319	0.0366		509.5	0.0114
		318	0.0371		509	0.0116
		317	0.0376		508.5	0.0118
		316	0.0384		508	0.012
		315	0.0396		507.5	0.012
		314	0.0404		507	0.0118
		313	0.0406		506.5	0.0116
		312	0.0414		506	0.0116
		311	0.0429		505.5	0.0117
		310	0.0447		505	0.0115
		309	0.0474		504.5	0.0114
		308	0.0511		504	0.0115
		307	0.0554		503.5	0.0117
		306	0.0601		503	0.0119
		305	0.0683		502.5	0.0119
		304	0.0808		502	0.012
		303	0.094		501.5	0.0121
		302	0.1104		501	0.0122
		301	0.1317		500.5	0.0124
		300	0.1577		500	0.0124
					499.5	0.0126
					499	0.0126
					498.5	0.0129
					498	0.013
					497.5	0.013
					497	0.0132
					496.5	0.0132
					496	0.0134
					495.5	0.0133
					495	0.0133
					494.5	0.0133
					494	0.0135
					493.5	0.0136
					493	0.0137
					492.5	0.0138
					492	0.014
					491.5	0.0142
					491	0.0141
					490.5	0.0141
					490	0.0141
					489.5	0.0141
					489	0.0141
					488.5	0.0141
					488	0.0142
					487.5	0.0142
					487	0.0141
					486.5	0.0142
					486	0.0143
					485.5	0.0145
					485	0.0145
					484.5	0.0146
					484	0.0148
					483.5	0.015
					483	0.0152
					482.5	0.0153
					482	0.0153
					481.5	0.0155
					481	0.0156
					480.5	0.0156
					480	0.0157
					479.5	0.0156
					479	0.0156
					478.5	0.0153
					478	0.0152
					477.5	0.0154
					477	0.0157
					476.5	0.0159
					476	0.0162
					475.5	0.0163
					475	0.0165
					474.5	0.0167
					474	0.0167
					473.5	0.0168
					473	0.0168
					472.5	0.0171
					472	0.0173
					471.5	0.0172
					471	0.0173
					470.5	0.0173
					470	0.0175
					469.5	0.0176
					469	0.0175
					468.5	0.0175
					468	0.0175
					467.5	0.0176
					467	0.0176
					466.5	0.0177
					466	0.0179
					465.5	0.0182
					465	0.0184
					464.5	0.0187
					464	0.0188
					463.5	0.0189
					463	0.019
					462.5	0.0191
					462	0.019
					461.5	0.019
					461	0.0192
					460.5	0.0194
					460	0.0196
					459.5	0.0199
					459	0.0202
					458.5	0.0203
					458	0.0202
					457.5	0.0202
					457	0.0203
					456.5	0.0207
					456	0.0211
					455.5	0.0212
					455	0.0213
					454.5	0.0214
					454	0.0214
					453.5	0.0215
					453	0.0216
					452.5	0.0218
					452	0.0222
					451.5	0.0224
					451	0.0226
					450.5	0.0227
					450	0.0228
					449.5	0.0229
					449	0.023
					448.5	0.0233
					448	0.0235
					447.5	0.0236
					447	0.0239
					446.5	0.0241
					446	0.0245
					445.5	0.0249
					445	0.0252
					444.5	0.0255
					444	0.0256
					443.5	0.0256
					443	0.0258
					442.5	0.0258
					442	0.0261
					441.5	0.0264
					441	0.0268
					440.5	0.0269
					440	0.0269
					439.5	0.027
					439	0.0272
					438.5	0.0274
					438	0.0277
					437.5	0.0281
					437	0.0283
					436.5	0.0284
					436	0.0286
					435.5	0.0291
					435	0.0294
					434.5	0.0296
					434	0.0296
					433.5	0.0296
					433	0.0298
					432.5	0.0299
					432	0.0301
					431.5	0.0303
					431	0.0305
					430.5	0.0309
					430	0.0312
					429.5	0.0312
					429	0.0314
					428.5	0.0315
					428	0.0321
					427.5	0.0324
					427	0.0328
					426.5	0.0332
					426	0.0334
					425.5	0.0337
					425	0.0338
					424.5	0.0341
					424	0.0344
					423.5	0.035
					423	0.0356
					422.5	0.0361
					422	0.0365
					421.5	0.037
					421	0.0374
					420.5	0.0381
					420	0.0387
					419.5	0.0391
					419	0.0397
					418.5	0.0401
					418	0.0408
					417.5	0.0416
					417	0.0424
					416.5	0.0431
					416	0.0437
					415.5	0.0445
					415	0.0452
					414.5	0.046
					414	0.0467
					413.5	0.0477
					413	0.0488
					412.5	0.0498
					412	0.0509
					411.5	0.0517
					411	0.0527
					410.5	0.0537
					410	0.0546
					409.5	0.0554
					409	0.0562
					408.5	0.0573
					408	0.0586
					407.5	0.0599
					407	0.0611
					406.5	0.0624
					406	0.0635
					405.5	0.0647
					405	0.0657
					404.5	0.0666
					404	0.0677
					403.5	0.0687
					403	0.0698
					402.5	0.0708
					402	0.072
					401.5	0.0731
					401	0.074
					400.5	0.0747
					400	0.0754
					399.5	0.0763
					399	0.077
					398.5	0.0778
					398	0.0786
					397.5	0.0793
					397	0.08
					396.5	0.0806
					396	0.0811
					395.5	0.0816
					395	0.0821
					394.5	0.0827
					394	0.0832
					393.5	0.0835
					393	0.0837
					392.5	0.0839
					392	0.0841
					391.5	0.0841
					391	0.084
					390.5	0.0839
					390	0.0838
					389.5	0.0834
					389	0.0829
					388.5	0.0824
					388	0.082
					387.5	0.0819
					387	0.0815
					386.5	0.0812
					386	0.0808
					385.5	0.0803
					385	0.08
					384.5	0.0797
					384	0.0795
					383.5	0.0794
					383	0.0792
					382.5	0.0788
					382	0.0783
					381.5	0.0777
					381	0.0774
					380.5	0.0772
					380	0.077
					379.5	0.0765
					379	0.0761
					378.5	0.0755
					378	0.0751
					377.5	0.0748
					377	0.0745
					376.5	0.0741
					376	0.0739
					375.5	0.0737
					375	0.0734
					374.5	0.0728
					374	0.0723
					373.5	0.0721
					373	0.0718
					372.5	0.0716
					372	0.0711
					371.5	0.0706
					371	0.07
					370.5	0.0694
					370	0.0691
					369.5	0.0688
					369	0.0684
					368.5	0.0679
					368	0.0674
					367.5	0.067
					367	0.0666
					366.5	0.0663
					366	0.066
					365.5	0.0656
					365	0.065
					364.5	0.0644
					364	0.0639
					363.5	0.0635
					363	0.0629
					362.5	0.0625
					362	0.0619
					361.5	0.0615
					361	0.061
					360.5	0.0604
					360	0.0599
					359.5	0.0595
					359	0.0592
					358.5	0.0588
					358	0.0584
					357.5	0.0581
					357	0.0577
					356.5	0.0574
					356	0.0568
					355.5	0.0565
					355	0.0562
					354.5	0.056
					354	0.056
					353.5	0.0558
					353	0.0554
					352.5	0.0552
					352	0.055
					351.5	0.0549
					351	0.0547
					350.5	0.0545
					350	0.0543
					349.5	0.0543
					349	0.054
					348.5	0.0539
					348	0.0538
					347.5	0.0538
					347	0.0537
					346.5	0.0536
					346	0.0536
					345.5	0.0536
					345	0.0534
					344.5	0.0533
					344	0.0533
					343.5	0.0534
					343	0.0533
					342.5	0.0533
					342	0.0532
					341.5	0.0534
					341	0.0537
					340.5	0.0539
					340	0.054
					339.5	0.0541
					339	0.0544
					338.5	0.0545
					338	0.0546
					337.5	0.0546
					337	0.0548
					336.5	0.055
					336	0.0553
					335.5	0.0552
					335	0.0554
					334.5	0.0557
					334	0.056
					333.5	0.0562
					333	0.0564
					332.5	0.0565
					332	0.0569
					331.5	0.0571
					331	0.0575
					330.5	0.058
					330	0.0584
					329.5	0.0589
					329	0.0592
					328.5	0.0596
					328	0.0598
					327.5	0.0601
					327	0.0605
					326.5	0.0608
					326	0.0611
					325.5	0.0613
					325	0.0616
					324.5	0.0619
					324	0.0622
					323.5	0.0627
					323	0.0633
					322.5	0.0638
					322	0.0642
					321.5	0.0647
					321	0.0656
					320.5	0.0662
					320	0.0667
					319.5	0.067
					319	0.0674
					318.5	0.0677
					318	0.0682
					317.5	0.0686
					317	0.0691
					316.5	0.0696
					316	0.0701
					315.5	0.0704
					315	0.0709
					314.5	0.0717
					314	0.0727
					313.5	0.0732
					313	0.0739
					312.5	0.0747
					312	0.0758
					311.5	0.0767
					311	0.0776
					310.5	0.0789
					310	0.08
					309.5	0.0814
					309	0.0825
					308.5	0.0841
					308	0.0861
					307.5	0.0884
					307	0.0905
					306.5	0.0927
					306	0.0952
					305.5	0.0983
					305	0.1019
					304.5	0.1058
					304	0.1099
					303.5	0.1145
					303	0.1197
					302.5	0.1253
					302	0.1314
					301.5	0.138
					301	0.1452
					300.5	0.1532
					300	0.1617

## Sheet: Fig2_f
Figure 2f): raw fluorescence spectra (Emission and Excitation) of NeoR
			Emission at 720nm		Excitation at 650nm
		Wavelengths	(CPS)	Wavelengths	(CPS)
		400	2.18856e+06	670	872293
		401	2.19326e+06	671	977591
		402	2.24276e+06	672	1.10539e+06
		403	2.24351e+06	673	1.24391e+06
		404	2.30329e+06	674	1.39596e+06
		405	2.37556e+06	675	1.57284e+06
		406	2.39216e+06	676	1.74676e+06
		407	2.41477e+06	677	1.94733e+06
		408	2.39531e+06	678	2.1704e+06
		409	2.39652e+06	679	2.39327e+06
		410	2.38496e+06	680	2.65755e+06
		411	2.40096e+06	681	2.92175e+06
		412	2.38403e+06	682	3.22598e+06
		413	2.3728e+06	683	3.52412e+06
		414	2.39098e+06	684	3.87263e+06
		415	2.40536e+06	685	4.23269e+06
		416	2.46512e+06	686	4.58806e+06
		417	2.52743e+06	687	5.00317e+06
		418	2.61374e+06	688	5.41607e+06
		419	2.69556e+06	689	5.83166e+06
		420	2.85248e+06	690	6.27538e+06
		421	2.95903e+06	691	6.70473e+06
		422	3.10871e+06	692	7.18352e+06
		423	3.28909e+06	693	7.60805e+06
		424	3.42656e+06	694	8.0926e+06
		425	3.61519e+06	695	8.51108e+06
		426	3.67951e+06	696	8.96604e+06
		427	3.85154e+06	697	9.35732e+06
		428	3.90916e+06	698	9.72542e+06
		429	3.95607e+06	699	1.00838e+07
		430	3.92428e+06	700	1.04245e+07
		431	3.90327e+06	701	1.07693e+07
		432	3.86796e+06	702	1.10158e+07
		433	3.73546e+06	703	1.1182e+07
		434	3.59722e+06	704	1.13781e+07
		435	3.46409e+06	705	1.14845e+07
		436	3.23661e+06	706	1.15612e+07
		437	3.07353e+06	707	1.15894e+07
		438	2.89689e+06	708	1.1543e+07
		439	2.6808e+06	709	1.14439e+07
		440	2.54334e+06	710	1.13169e+07
		441	2.33709e+06	711	1.11588e+07
		442	2.22886e+06	712	1.09585e+07
		443	2.07919e+06	713	1.07279e+07
		444	1.94541e+06	714	1.04385e+07
		445	1.83592e+06	715	1.01308e+07
		446	1.7244e+06	716	9.80272e+06
		447	1.66874e+06	717	9.48782e+06
		448	1.58345e+06	718	9.10823e+06
		449	1.532e+06	719	8.74693e+06
		450	1.48651e+06	720	8.33178e+06
		451	1.459e+06	721	8.00553e+06
		452	1.46522e+06	722	7.63079e+06
		453	1.45276e+06	723	7.25296e+06
		454	1.4515e+06	724	6.88321e+06
		455	1.44152e+06	725	6.53926e+06
		456	1.49587e+06	726	6.19284e+06
		457	1.50211e+06	727	5.88691e+06
		458	1.55029e+06	728	5.57547e+06
		459	1.59474e+06	729	5.29396e+06
		460	1.66363e+06	730	5.00921e+06
		461	1.67671e+06	731	4.79005e+06
		462	1.7091e+06	732	4.53166e+06
		463	1.74021e+06	733	4.29651e+06
		464	1.75679e+06	734	4.09349e+06
		465	1.77841e+06	735	3.90216e+06
		466	1.72919e+06	736	3.758e+06
		467	1.72553e+06	737	3.58723e+06
		468	1.69317e+06	738	3.45693e+06
		469	1.65224e+06	739	3.29866e+06
		470	1.60476e+06	740	3.1798e+06
		471	1.56515e+06	741	3.08761e+06
		472	1.46592e+06	742	2.99368e+06
		473	1.41595e+06	743	2.89426e+06
		474	1.31839e+06	744	2.81821e+06
		475	1.24121e+06	745	2.75485e+06
		476	1.15197e+06	746	2.68222e+06
		477	1.06416e+06	747	2.64847e+06
		478	968985	748	2.59664e+06
		479	923708	749	2.54865e+06
		480	847075	750	2.50276e+06
		481	811057	751	2.48228e+06
		482	770276	752	2.44543e+06
		483	740332	753	2.41623e+06
		484	692000	754	2.40563e+06
		485	690612	755	2.39239e+06
		486	691516	756	2.37431e+06
		487	685524	757	2.35144e+06
		488	652055	758	2.32671e+06
		489	650100	759	2.30329e+06
		490	626796	760	2.31506e+06
		491	639706	761	2.29737e+06
		492	653788	762	2.28424e+06
		493	653258	763	2.27762e+06
		494	688572	764	2.27451e+06
		495	694559	765	2.25843e+06
		496	719088	766	2.25012e+06
		497	717444	767	2.25493e+06
		498	747007	768	2.24859e+06
		499	768184	769	2.23424e+06
		500	773694	770	2.21733e+06
		501	801372	771	2.18242e+06
		502	832066	772	2.16118e+06
		503	851979	773	2.15977e+06
		504	883285	774	2.13804e+06
		505	893292	775	2.11161e+06
		506	909921	776	2.10241e+06
		507	949139	777	2.08455e+06
		508	968691	778	2.06331e+06
		509	1.00308e+06	779	2.01491e+06
		510	1.04306e+06	780	2.00261e+06
		511	1.03651e+06	781	1.97315e+06
		512	1.08133e+06	782	1.94398e+06
		513	1.12958e+06	783	1.92192e+06
		514	1.14767e+06	784	1.89372e+06
		515	1.186e+06	785	1.83867e+06
		516	1.22611e+06	786	1.80715e+06
		517	1.24995e+06	787	1.77638e+06
		518	1.28495e+06	788	1.73645e+06
		519	1.33071e+06	789	1.70279e+06
		520	1.37422e+06	790	1.66304e+06
		521	1.42597e+06	791	1.60879e+06
		522	1.44924e+06	792	1.57011e+06
		523	1.49022e+06	793	1.54524e+06
		524	1.57123e+06	794	1.49538e+06
		525	1.5843e+06	795	1.45018e+06
		526	1.64552e+06	796	1.41117e+06
		527	1.67293e+06	797	1.37197e+06
		528	1.71335e+06	798	1.31988e+06
		529	1.74645e+06	799	1.28591e+06
		530	1.83233e+06	800	1.23369e+06
		531	1.88154e+06	801	1.19487e+06
		532	1.89651e+06	802	1.15905e+06
		533	1.94432e+06	803	1.1276e+06
		534	2.02167e+06	804	1.0789e+06
		535	2.07138e+06	805	1.0441e+06
		536	2.12995e+06	806	1.00662e+06
		537	2.16763e+06	807	976244
		538	2.2353e+06	808	940210
		539	2.2816e+06	809	908203
		540	2.32898e+06	810	871809
		541	2.40174e+06	811	847035
		542	2.48083e+06	812	809250
		543	2.50189e+06	813	787170
		544	2.53872e+06	814	748793
		545	2.6095e+06	815	706999
		546	2.68875e+06	816	696175
		547	2.72488e+06	817	680083
		548	2.79371e+06	818	661001
		549	2.85042e+06	819	637779
		550	2.9523e+06	820	617723
		551	3.01732e+06
		552	3.10175e+06
		553	3.14568e+06
		554	3.2048e+06
		555	3.28814e+06
		556	3.35907e+06
		557	3.48693e+06
		558	3.56548e+06
		559	3.67908e+06
		560	3.75498e+06
		561	3.84946e+06
		562	3.94081e+06
		563	4.07482e+06
		564	4.20133e+06
		565	4.32607e+06
		566	4.46264e+06
		567	4.58914e+06
		568	4.75852e+06
		569	4.93123e+06
		570	5.03617e+06
		571	5.20378e+06
		572	5.34771e+06
		573	5.56228e+06
		574	5.6901e+06
		575	5.89554e+06
		576	6.13603e+06
		577	6.26979e+06
		578	6.48547e+06
		579	6.73514e+06
		580	6.93597e+06
		581	7.10741e+06
		582	7.2989e+06
		583	7.45008e+06
		584	7.6315e+06
		585	7.84062e+06
		586	7.92913e+06
		587	8.16957e+06
		588	8.31653e+06
		589	8.50489e+06
		590	8.68484e+06
		591	8.88746e+06
		592	9.05901e+06
		593	9.22554e+06
		594	9.45983e+06
		595	9.73595e+06
		596	9.88869e+06
		597	1.0026e+07
		598	1.02591e+07
		599	1.04347e+07
		600	1.06562e+07
		601	1.10471e+07
		602	1.1242e+07
		603	1.16612e+07
		604	1.20732e+07
		605	1.21097e+07
		606	1.25775e+07
		607	1.30114e+07
		608	1.34996e+07
		609	1.41897e+07
		610	1.47209e+07
		611	1.53806e+07
		612	1.61261e+07
		613	1.68157e+07
		614	1.76297e+07
		615	1.83937e+07
		616	1.92447e+07
		617	2.0196e+07
		618	2.10083e+07
		619	2.16719e+07
		620	2.2501e+07
		621	2.32306e+07
		622	2.39609e+07
		623	2.46079e+07
		624	2.5335e+07
		625	2.59918e+07
		626	2.66931e+07
		627	2.75084e+07
		628	2.8298e+07
		629	2.90254e+07
		630	2.94718e+07
		631	3.01073e+07
		632	3.04992e+07
		633	3.04851e+07
		634	3.09064e+07
		635	3.10443e+07
		636	3.10914e+07
		637	3.12278e+07
		638	3.11499e+07
		639	3.12089e+07
		640	3.12207e+07
		641	3.14404e+07
		642	3.13166e+07
		643	3.16933e+07
		644	3.1856e+07
		645	3.19904e+07
		646	3.2228e+07
		647	3.24382e+07
		648	3.25713e+07
		649	3.28037e+07
		650	3.29577e+07
		651	3.31411e+07
		652	3.3711e+07
		653	3.40794e+07
		654	3.46973e+07
		655	3.54392e+07
		656	3.61564e+07
		657	3.7016e+07
		658	3.78905e+07
		659	3.91244e+07
		660	4.035e+07
		661	4.18985e+07
		662	4.33544e+07
		663	4.51253e+07
		664	4.69401e+07
		665	4.88136e+07
		666	5.06761e+07
		667	5.30014e+07
		668	5.50999e+07
		669	5.7445e+07
		670	6.02479e+07
		671	6.26695e+07
		672	6.51953e+07
		673	6.81295e+07
		674	7.04962e+07
		675	7.3072e+07
		676	7.59092e+07
		677	7.88502e+07
		678	8.17459e+07
		679	8.43674e+07
		680	8.73722e+07
		681	8.95619e+07
		682	9.25532e+07
		683	9.46857e+07
		684	9.76177e+07
		685	1.00081e+08
		686	1.02252e+08
		687	1.03823e+08
		688	1.05206e+08
		689	1.05643e+08
		690	1.06081e+08
		691	1.05884e+08
		692	1.0599e+08
		693	1.04908e+08
		694	1.04289e+08
		695	1.02749e+08
		696	1.01407e+08
		697	9.9068e+07
		698	9.66338e+07
		699	9.31487e+07
		700	8.97581e+07
		701	8.58675e+07
		702	8.17969e+07
		703	7.76085e+07
		704	7.29665e+07
		705	6.84533e+07
		706	6.36027e+07
		707	5.97627e+07
		708	5.57037e+07
		709	5.19921e+07
		710	4.84054e+07

## Sheet: Fig3_b
Figure 3b): UV vis raw spectra of NeoR D140 and T238A mutants
			NeoR (D140T)		NeoR (T238A)
		Wavelength nm.	(red-state)	(UV-state)	(red-state)	(UV-state)
		800	-0.0002	0	0.0005	0.0002
		799	0.0001	0.0004	0.0001	-0.0002
		798	0	0	0.0003	0.0002
		797	-0.0002	-0.0002	0	-0.0001
		796	-0.0003	0	0.0004	-0.0001
		795	-0.0002	-0.0004	0.0005	0.0003
		794	0.0002	0.0002	0.0003	0
		793	-0.0004	-0.0001	0.0002	0.0002
		792	-0.0002	0	0	-0.0003
		791	-0.0004	0.0003	0.0001	-0.0002
		790	-0.0001	0.0008	0.0002	-0.0003
		789	0.0002	0.0009	0.0004	0
		788	-0.0002	0.0007	0.0004	0.0001
		787	-0.0003	0.0001	0.0003	0.0002
		786	0.0005	0.0009	0.0005	0.0002
		785	0	0.0004	0.0011	0.0006
		784	0.0001	0	0.0003	0.0004
		783	0	0.0001	0.0001	0
		782	0.0002	0.0005	0.0006	0.0003
		781	0.0005	0.001	0	-0.0004
		780	0.0002	0.0009	0.0001	0.0004
		779	0.0001	0.0009	0.0005	0.0005
		778	0.0001	0.0012	0.0004	0.0002
		777	0.0001	0.001	0.001	0.0006
		776	0.0003	0.0011	0.0012	0.0006
		775	0	0.0008	0.0008	0.0002
		774	0.0004	0.0012	0.001	0.0002
		773	-0.0002	0.001	0.0009	0.0002
		772	0	0.0006	0.0006	0
		771	-0.0002	0.0009	0.0009	0.0002
		770	0.0003	0.0002	0.0006	0.0002
		769	0.0005	0.001	0.0009	0.0003
		768	0.0005	0.0011	0.0005	0.0002
		767	-0.0004	0.0014	0.0004	-0.0001
		766	0.0003	0.0016	0.0011	0.0004
		765	0.0002	0.0011	0.0009	0.0003
		764	-0.0001	0.001	0.0007	0.0003
		763	0.0001	0.0009	0.0005	0.0005
		762	0.0004	0.0012	0.0008	0.0007
		761	0.0006	0.0013	0.0004	0.0004
		760	0.0007	0.0012	0.0004	0.0004
		759	0.0005	0.0014	0.0003	0.0002
		758	0.0009	0.0016	0.0006	0.0007
		757	0.0008	0.0016	0.0006	0.0004
		756	0.0006	0.0015	0.0003	0.0002
		755	0.0009	0.0012	0.0005	0.0002
		754	0.0005	0.0013	0.0004	-0.0001
		753	0.0012	0.0014	0.0007	-0.0002
		752	0.0008	0.001	0.0008	-0.0001
		751	0.0009	0.0011	0.0009	0
		750	0.0012	0.0016	0.0006	0.0001
		749	0.0013	0.0017	0.0008	0.0006
		748	0.0016	0.0016	0.0013	0.0008
		747	0.0015	0.0016	0.001	0.0007
		746	0.0019	0.0015	0.0011	0.001
		745	0.0021	0.0014	0.0014	0.0009
		744	0.0028	0.0019	0.0013	0.0004
		743	0.0029	0.0018	0.001	0.0006
		742	0.003	0.0016	0.0008	0.0006
		741	0.0029	0.0017	0.0013	0.0009
		740	0.0029	0.0018	0.0017	0.0012
		739	0.0033	0.0018	0.0015	0.0008
		738	0.0033	0.0015	0.0014	0.0008
		737	0.0036	0.002	0.0014	0.001
		736	0.0044	0.002	0.0016	0.0012
		735	0.0048	0.0017	0.0016	0.0007
		734	0.0049	0.0014	0.0009	0.0004
		733	0.0061	0.0017	0.0011	0.0009
		732	0.006	0.0016	0.001	0.0009
		731	0.007	0.0016	0.0015	0.0011
		730	0.0078	0.0016	0.0015	0.0014
		729	0.0087	0.0019	0.0013	0.0011
		728	0.0095	0.0019	0.0014	0.0005
		727	0.0107	0.0022	0.0017	0.0007
		726	0.0117	0.0021	0.0017	0.0008
		725	0.0126	0.0014	0.0014	0.0005
		724	0.0143	0.0021	0.0017	0.0009
		723	0.0152	0.002	0.002	0.001
		722	0.0171	0.0022	0.0024	0.0011
		721	0.0182	0.0021	0.002	0.0011
		720	0.0199	0.0026	0.0022	0.0008
		719	0.0213	0.0025	0.0021	0.001
		718	0.0229	0.0024	0.0023	0.001
		717	0.0247	0.0024	0.0023	0.0006
		716	0.0264	0.0023	0.0028	0.0008
		715	0.028	0.0023	0.0028	0.0005
		714	0.03	0.0027	0.0037	0.0008
		713	0.032	0.0026	0.0033	0.0008
		712	0.0345	0.0027	0.0036	0.0008
		711	0.0364	0.0025	0.0042	0.0006
		710	0.0383	0.0029	0.0036	0.0002
		709	0.0405	0.0026	0.0042	0.0004
		708	0.0427	0.0027	0.0049	0.0005
		707	0.0456	0.0031	0.0054	0.0005
		706	0.0481	0.0031	0.006	0.0005
		705	0.0504	0.003	0.0066	0.0007
		704	0.0533	0.0033	0.0075	0.0015
		703	0.0562	0.0033	0.0076	0.0008
		702	0.0587	0.0035	0.0083	0.0003
		701	0.0612	0.0037	0.009	0.0007
		700	0.064	0.0035	0.0099	0.0008
		699	0.0666	0.0033	0.0108	0.0008
		698	0.0693	0.0035	0.0117	0.0007
		697	0.0728	0.0038	0.0131	0.001
		696	0.0752	0.0039	0.0142	0.0013
		695	0.0782	0.0039	0.0157	0.0011
		694	0.0817	0.0039	0.0172	0.0014
		693	0.0844	0.0039	0.0179	0.0013
		692	0.0871	0.0038	0.0194	0.0015
		691	0.0902	0.0038	0.021	0.0016
		690	0.0938	0.0041	0.0232	0.0018
		689	0.0974	0.004	0.0249	0.0019
		688	0.101	0.0042	0.0264	0.0023
		687	0.105	0.0046	0.0276	0.0022
		686	0.1083	0.0046	0.0292	0.0019
		685	0.1112	0.0045	0.0312	0.0024
		684	0.1154	0.0053	0.033	0.0022
		683	0.1188	0.0049	0.0348	0.002
		682	0.1228	0.0052	0.0366	0.0022
		681	0.1258	0.0047	0.0382	0.0019
		680	0.1301	0.005	0.04	0.0023
		679	0.1334	0.0049	0.0417	0.0025
		678	0.1369	0.0053	0.0428	0.0024
		677	0.1404	0.0054	0.0439	0.0022
		676	0.1439	0.0053	0.045	0.0022
		675	0.1474	0.0054	0.0462	0.0026
		674	0.1504	0.0053	0.0472	0.003
		673	0.1534	0.0051	0.0481	0.0028
		672	0.1572	0.0056	0.049	0.0025
		671	0.1605	0.0062	0.0496	0.0024
		670	0.1636	0.0058	0.05	0.0023
		669	0.1667	0.0058	0.0506	0.0023
		668	0.17	0.0062	0.0509	0.0023
		667	0.1727	0.0064	0.0512	0.0024
		666	0.1754	0.0064	0.0513	0.0026
		665	0.1785	0.0063	0.0511	0.0028
		664	0.1815	0.0065	0.0512	0.0028
		663	0.1838	0.0064	0.0509	0.0027
		662	0.1861	0.007	0.0502	0.0027
		661	0.1883	0.0067	0.0495	0.0026
		660	0.1916	0.0073	0.0492	0.0026
		659	0.1933	0.0073	0.0489	0.0027
		658	0.1954	0.0069	0.0479	0.0024
		657	0.1973	0.0068	0.0474	0.0027
		656	0.1987	0.0071	0.0469	0.0029
		655	0.2004	0.0074	0.0458	0.0029
		654	0.2022	0.0075	0.0453	0.0028
		653	0.2038	0.0072	0.044	0.0027
		652	0.205	0.007	0.0434	0.0029
		651	0.2065	0.007	0.0424	0.0028
		650	0.2077	0.0075	0.0415	0.0024
		649	0.2089	0.0075	0.0414	0.0028
		648	0.2105	0.0079	0.0404	0.0027
		647	0.2114	0.0079	0.04	0.0026
		646	0.2123	0.0074	0.0393	0.0025
		645	0.2135	0.0076	0.0386	0.0027
		644	0.214	0.0077	0.038	0.0027
		643	0.2146	0.0079	0.0371	0.0027
		642	0.2152	0.0078	0.0365	0.0027
		641	0.2163	0.0082	0.0359	0.0026
		640	0.2171	0.0084	0.0353	0.0024
		639	0.2174	0.0082	0.035	0.0022
		638	0.2179	0.0083	0.0345	0.0023
		637	0.2182	0.0083	0.034	0.0025
		636	0.2185	0.0082	0.0337	0.0026
		635	0.2191	0.0084	0.0334	0.0025
		634	0.2195	0.0085	0.0329	0.0024
		633	0.2196	0.0087	0.0324	0.0022
		632	0.2195	0.0083	0.0318	0.0023
		631	0.2199	0.0087	0.0316	0.0022
		630	0.2202	0.0088	0.0314	0.0021
		629	0.2204	0.0091	0.0307	0.0019
		628	0.2203	0.009	0.0305	0.0022
		627	0.2198	0.0087	0.0304	0.0019
		626	0.2198	0.0091	0.0302	0.0018
		625	0.2197	0.0089	0.03	0.0018
		624	0.2195	0.009	0.0297	0.0021
		623	0.2196	0.0095	0.0294	0.0024
		622	0.219	0.009	0.0289	0.0023
		621	0.2184	0.0094	0.0284	0.0022
		620	0.2184	0.0098	0.0277	0.0019
		619	0.2177	0.0096	0.0272	0.0015
		618	0.2169	0.0097	0.0271	0.0019
		617	0.2163	0.0097	0.027	0.002
		616	0.2155	0.0099	0.0262	0.0019
		615	0.2147	0.0098	0.026	0.0022
		614	0.2142	0.01	0.0254	0.0017
		613	0.2131	0.0104	0.0254	0.0019
		612	0.2123	0.0106	0.0249	0.0018
		611	0.2111	0.0111	0.024	0.0019
		610	0.2102	0.0109	0.0236	0.0016
		609	0.209	0.011	0.0234	0.0019
		608	0.2077	0.011	0.0228	0.0018
		607	0.2066	0.0112	0.0224	0.0021
		606	0.2053	0.0113	0.0221	0.0021
		605	0.204	0.0115	0.0216	0.0022
		604	0.202	0.0114	0.021	0.0022
		603	0.2008	0.0117	0.0202	0.002
		602	0.1996	0.0119	0.0199	0.0019
		601	0.1981	0.012	0.0197	0.0021
		600	0.1961	0.0119	0.0191	0.002
		599	0.1946	0.0121	0.0183	0.0016
		598	0.1925	0.0119	0.0179	0.0016
		597	0.1908	0.0123	0.0177	0.002
		596	0.1888	0.0123	0.017	0.0017
		595	0.1873	0.0127	0.0167	0.0016
		594	0.1859	0.0129	0.016	0.0015
		593	0.1841	0.0133	0.0158	0.0017
		592	0.1825	0.0135	0.0157	0.0017
		591	0.1807	0.0137	0.0151	0.0017
		590	0.1786	0.0133	0.0153	0.0019
		589	0.1772	0.0137	0.0149	0.0016
		588	0.1753	0.014	0.0145	0.0016
		587	0.1734	0.0145	0.0139	0.0015
		586	0.1719	0.0145	0.0137	0.0014
		585	0.1702	0.0147	0.0131	0.0012
		584	0.1685	0.0152	0.0132	0.0015
		583	0.1671	0.0157	0.0127	0.0013
		582	0.1651	0.0157	0.0126	0.0012
		581	0.1636	0.0159	0.0124	0.0014
		580	0.1622	0.0162	0.0121	0.0013
		579	0.1602	0.0161	0.012	0.0018
		578	0.1581	0.0162	0.0117	0.0019
		577	0.1566	0.0166	0.0113	0.0016
		576	0.155	0.017	0.0112	0.0015
		575	0.1534	0.0168	0.0108	0.0017
		574	0.1517	0.0168	0.0102	0.0011
		573	0.1501	0.0174	0.0101	0.0009
		572	0.1484	0.018	0.0104	0.0013
		571	0.1466	0.0183	0.01	0.0014
		570	0.1452	0.0186	0.0099	0.0013
		569	0.1433	0.0189	0.0097	0.0013
		568	0.142	0.0195	0.0094	0.0014
		567	0.1405	0.0197	0.0093	0.0017
		566	0.1389	0.0202	0.0092	0.0017
		565	0.1372	0.02	0.0093	0.0015
		564	0.1358	0.0207	0.0089	0.0018
		563	0.134	0.0207	0.0087	0.0018
		562	0.1324	0.0212	0.0081	0.0014
		561	0.1306	0.0212	0.008	0.0014
		560	0.1292	0.0217	0.0078	0.0013
		559	0.1279	0.022	0.0073	0.001
		558	0.1263	0.0222	0.0068	0.0008
		557	0.1243	0.0225	0.0066	0.0008
		556	0.1227	0.0229	0.0069	0.0011
		555	0.1214	0.0231	0.0065	0.0012
		554	0.1199	0.0236	0.0066	0.0013
		553	0.1181	0.0237	0.0063	0.0011
		552	0.1167	0.024	0.0063	0.001
		551	0.1151	0.0244	0.0062	0.0011
		550	0.1137	0.0245	0.006	0.0012
		549	0.1119	0.0245	0.0062	0.0014
		548	0.11	0.0247	0.0058	0.0009
		547	0.1084	0.0251	0.0059	0.0008
		546	0.1068	0.0248	0.0057	0.0011
		545	0.1056	0.0254	0.0054	0.001
		544	0.1043	0.026	0.0051	0.0008
		543	0.1029	0.0265	0.0051	0.0008
		542	0.1012	0.0265	0.0051	0.0006
		541	0.0999	0.0265	0.005	0.001
		540	0.0982	0.0264	0.0048	0.001
		539	0.0968	0.0266	0.0047	0.0012
		538	0.0956	0.0273	0.0045	0.0009
		537	0.0939	0.0275	0.0044	0.0007
		536	0.0928	0.0274	0.0049	0.0011
		535	0.0913	0.0274	0.0045	0.0007
		534	0.0898	0.0275	0.0045	0.0008
		533	0.0885	0.0278	0.0042	0.0008
		532	0.0876	0.0283	0.004	0.0008
		531	0.0858	0.028	0.004	0.0009
		530	0.0845	0.0278	0.0043	0.0011
		529	0.0829	0.0281	0.0042	0.0009
		528	0.0813	0.0279	0.0041	0.0011
		527	0.0803	0.0283	0.0042	0.0015
		526	0.0793	0.0284	0.0041	0.0015
		525	0.0781	0.0286	0.0038	0.0012
		524	0.077	0.029	0.004	0.0013
		523	0.076	0.0295	0.0039	0.0014
		522	0.0743	0.0292	0.0041	0.0013
		521	0.073	0.0292	0.0038	0.0011
		520	0.0719	0.0294	0.0036	0.001
		519	0.0708	0.0293	0.0037	0.0014
		518	0.07	0.0293	0.0042	0.0013
		517	0.0689	0.0296	0.0036	0.0011
		516	0.0678	0.0297	0.0033	0.0011
		515	0.0665	0.0295	0.0032	0.0008
		514	0.0654	0.0294	0.003	0.0007
		513	0.064	0.0294	0.0027	0.0005
		512	0.0634	0.0296	0.0027	0.0006
		511	0.0621	0.0294	0.0026	0.0009
		510	0.0611	0.0297	0.0027	0.001
		509	0.0603	0.0302	0.0032	0.0014
		508	0.0594	0.0298	0.003	0.0011
		507	0.0587	0.03	0.0031	0.0011
		506	0.0577	0.0303	0.0031	0.001
		505	0.0568	0.0304	0.0026	0.0007
		504	0.0559	0.0307	0.0027	0.001
		503	0.0553	0.0312	0.0023	0.0006
		502	0.0546	0.0316	0.0025	0.0009
		501	0.0538	0.0311	0.0023	0.0009
		500	0.0529	0.0314	0.0029	0.0011
		499	0.0525	0.0316	0.0027	0.0011
		498	0.0518	0.0318	0.0026	0.0012
		497	0.0515	0.0321	0.003	0.0015
		496	0.0508	0.0321	0.0026	0.0015
		495	0.0501	0.0326	0.003	0.0015
		494	0.0494	0.0327	0.0031	0.0015
		493	0.0491	0.0329	0.003	0.0013
		492	0.0489	0.0332	0.0029	0.0012
		491	0.0483	0.0333	0.0027	0.0008
		490	0.0481	0.0337	0.0029	0.001
		489	0.0472	0.0339	0.0028	0.001
		488	0.0465	0.0338	0.0026	0.0008
		487	0.046	0.0339	0.0027	0.0009
		486	0.0457	0.0341	0.0028	0.0011
		485	0.0452	0.0345	0.0026	0.0009
		484	0.0449	0.0347	0.0029	0.0013
		483	0.0441	0.0344	0.0027	0.0011
		482	0.0441	0.0349	0.0028	0.0014
		481	0.0436	0.0347	0.0028	0.0012
		480	0.0432	0.0349	0.0027	0.0012
		479	0.0433	0.0354	0.0031	0.0018
		478	0.0429	0.0356	0.0031	0.0016
		477	0.0427	0.0353	0.0027	0.0015
		476	0.0421	0.0357	0.0034	0.0015
		475	0.042	0.0361	0.0032	0.0013
		474	0.0417	0.0358	0.003	0.0011
		473	0.0418	0.0364	0.0035	0.0016
		472	0.0417	0.0365	0.0036	0.0011
		471	0.042	0.0368	0.0036	0.0013
		470	0.0415	0.0369	0.0034	0.0014
		469	0.0421	0.0375	0.0037	0.0016
		468	0.0424	0.0378	0.0039	0.0015
		467	0.0425	0.0384	0.0035	0.0015
		466	0.0427	0.039	0.0038	0.0018
		465	0.0429	0.0392	0.0037	0.0016
		464	0.0434	0.0397	0.0037	0.0019
		463	0.0432	0.0397	0.0033	0.0018
		462	0.0443	0.0407	0.0037	0.0018
		461	0.0442	0.041	0.0037	0.0019
		460	0.0446	0.0417	0.0038	0.0022
		459	0.0451	0.042	0.0037	0.0021
		458	0.0449	0.0419	0.0039	0.0021
		457	0.0461	0.0428	0.0041	0.0021
		456	0.0469	0.0438	0.0041	0.0022
		455	0.0468	0.0444	0.0046	0.0028
		454	0.0471	0.0454	0.0046	0.0027
		453	0.0478	0.0458	0.0046	0.0027
		452	0.0486	0.0467	0.0047	0.0027
		451	0.0492	0.0479	0.0049	0.003
		450	0.0504	0.049	0.0047	0.0027
		449	0.0512	0.0501	0.0049	0.003
		448	0.0518	0.0509	0.0048	0.0032
		447	0.0526	0.0524	0.0052	0.0032
		446	0.0536	0.0533	0.0054	0.0032
		445	0.0546	0.0545	0.0055	0.0032
		444	0.0554	0.0559	0.0054	0.003
		443	0.0563	0.0569	0.0055	0.0032
		442	0.0577	0.0583	0.0056	0.0035
		441	0.059	0.0601	0.0058	0.0037
		440	0.0602	0.0612	0.0057	0.0036
		439	0.0614	0.0625	0.006	0.0038
		438	0.0624	0.0639	0.0064	0.0039
		437	0.0644	0.0661	0.0065	0.0043
		436	0.0655	0.0678	0.0066	0.0043
		435	0.0671	0.0694	0.0068	0.0045
		434	0.0687	0.0718	0.0073	0.0046
		433	0.0702	0.0739	0.0072	0.0044
		432	0.0722	0.0767	0.0074	0.0044
		431	0.0733	0.0786	0.0073	0.0045
		430	0.0748	0.0812	0.0075	0.0045
		429	0.0773	0.0842	0.0082	0.0053
		428	0.0793	0.0872	0.0081	0.0053
		427	0.0813	0.0906	0.0084	0.006
		426	0.084	0.0939	0.0086	0.0058
		425	0.0858	0.0978	0.0088	0.0063
		424	0.088	0.1015	0.0087	0.0061
		423	0.0905	0.1057	0.0087	0.0062
		422	0.0929	0.1097	0.0085	0.0064
		421	0.0954	0.114	0.0089	0.0069
		420	0.0977	0.1187	0.009	0.0074
		419	0.1004	0.1233	0.0095	0.008
		418	0.103	0.1281	0.0092	0.0081
		417	0.1054	0.1335	0.009	0.0081
		416	0.1081	0.139	0.009	0.0087
		415	0.1104	0.1443	0.0089	0.0089
		414	0.1122	0.1494	0.0091	0.0091
		413	0.1144	0.1549	0.0089	0.0091
		412	0.1164	0.16	0.0088	0.0093
		411	0.1189	0.1655	0.0089	0.0097
		410	0.121	0.1706	0.0086	0.0099
		409	0.1229	0.1762	0.0088	0.0102
		408	0.1248	0.181	0.0089	0.0102
		407	0.1272	0.1863	0.0088	0.0105
		406	0.1297	0.1916	0.0086	0.0109
		405	0.1319	0.1971	0.0088	0.0113
		404	0.1347	0.2029	0.0093	0.0115
		403	0.1373	0.2082	0.0092	0.012
		402	0.14	0.214	0.0092	0.0123
		401	0.1433	0.2194	0.0094	0.0125
		400	0.1463	0.2249	0.0091	0.0127
		399	0.1492	0.231	0.0089	0.0131
		398	0.1522	0.237	0.0093	0.0137
		397	0.1555	0.2426	0.0094	0.0139
		396	0.1589	0.2489	0.0094	0.0146
		395	0.1621	0.2546	0.0094	0.015
		394	0.1653	0.2606	0.0092	0.0152
		393	0.1687	0.2661	0.009	0.0156
		392	0.1725	0.2724	0.0091	0.016
		391	0.1752	0.2772	0.0093	0.0169
		390	0.1783	0.2829	0.0092	0.0177
		389	0.1815	0.2884	0.009	0.0175
		388	0.1846	0.2935	0.0092	0.018
		387	0.1872	0.2983	0.0089	0.0184
		386	0.1902	0.3036	0.009	0.0186
		385	0.1928	0.3078	0.0095	0.0194
		384	0.1955	0.3121	0.009	0.0193
		383	0.1989	0.3169	0.0086	0.0195
		382	0.2013	0.3207	0.0088	0.0197
		381	0.2044	0.3244	0.0087	0.0199
		380	0.2077	0.3292	0.0088	0.0202
		379	0.2106	0.3331	0.009	0.0205
		378	0.2131	0.3367	0.0089	0.0208
		377	0.2158	0.3404	0.0089	0.0212
		376	0.2187	0.3434	0.0088	0.0209
		375	0.2219	0.3468	0.0088	0.0211
		374	0.2257	0.3504	0.0089	0.0215
		373	0.2281	0.3523	0.0086	0.0212
		372	0.2312	0.3557	0.0085	0.0216
		371	0.233	0.357	0.0087	0.0215
		370	0.2358	0.3603	0.0089	0.0221
		369	0.2384	0.3626	0.0098	0.0226
		368	0.2405	0.3637	0.0096	0.0223
		367	0.2426	0.3655	0.0097	0.0227
		366	0.2445	0.3661	0.0093	0.0225
		365	0.246	0.3667	0.0096	0.0228
		364	0.2473	0.3684	0.0095	0.0225
		363	0.2481	0.368	0.0097	0.0223
		362	0.249	0.3676	0.0098	0.022
		361	0.2497	0.3678	0.0102	0.0225
		360	0.2503	0.3678	0.01	0.0223
		359	0.2508	0.3672	0.0103	0.0227
		358	0.2523	0.367	0.0104	0.0225
		357	0.2525	0.3663	0.0107	0.0227
		356	0.2534	0.3653	0.0105	0.0224
		355	0.2543	0.3645	0.0108	0.0226
		354	0.2548	0.3638	0.0109	0.0222
		353	0.2547	0.3625	0.0112	0.0226
		352	0.2556	0.3614	0.0108	0.0222
		351	0.257	0.3608	0.0114	0.0224
		350	0.257	0.3593	0.0116	0.0224
		349	0.2566	0.3572	0.012	0.0222
		348	0.2571	0.3562	0.0115	0.0218
		347	0.2573	0.3541	0.0118	0.0219
		346	0.2568	0.3526	0.0121	0.0216
		345	0.256	0.3504	0.0124	0.0221
		344	0.2557	0.3482	0.0118	0.0212
		343	0.2551	0.3461	0.0132	0.0216
		342	0.2536	0.3438	0.0136	0.0221
		341	0.2524	0.3414	0.0134	0.0215
		340	0.2523	0.3403	0.0135	0.0217
		339	0.251	0.3373	0.014	0.0219
		338	0.2504	0.3356	0.0139	0.0219
		337	0.2495	0.3327	0.0146	0.0222
		336	0.2487	0.3309	0.0145	0.0215
		335	0.2474	0.3285	0.0146	0.0214
		334	0.2456	0.3264	0.0154	0.0217
		333	0.2453	0.3243	0.0161	0.0223
		332	0.2439	0.322	0.0163	0.0222
		331	0.2434	0.3201	0.0166	0.0226
		330	0.2421	0.3178	0.0168	0.0232
		329	0.2409	0.3168	0.0181	0.0234
		328	0.2393	0.3137	0.018	0.0232
		327	0.2365	0.3108	0.0182	0.0236
		326	0.2349	0.3088	0.0184	0.0239
		325	0.2336	0.3061	0.0186	0.0242
		324	0.2321	0.3047	0.0186	0.0236
		323	0.2308	0.304	0.0216	0.0271
		322	0.2294	0.3024	0.0221	0.0272
		321	0.2277	0.3005	0.022	0.0273
		320	0.2266	0.2997	0.0219	0.0273
		319	0.2259	0.2976	0.0233	0.0282
		318	0.2244	0.2976	0.0235	0.0283
		317	0.2235	0.2967	0.0239	0.0281
		316	0.2242	0.2964	0.0244	0.0288
		315	0.224	0.2963	0.0244	0.0287
		314	0.2244	0.2975	0.0251	0.0298
		313	0.2256	0.2996	0.0248	0.0292
		312	0.2269	0.3021	0.0254	0.0296
		311	0.2308	0.3054	0.0265	0.0303
		310	0.2353	0.3116	0.0267	0.0305
		309	0.2434	0.3202	0.0268	0.0307
		308	0.2536	0.3318	0.0279	0.0313
		307	0.2688	0.3494	0.0282	0.0319
		306	0.2908	0.3713	0.0298	0.0333
		305	0.3198	0.401	0.0306	0.0344
		304	0.3572	0.4405	0.0317	0.0359
		303	0.4076	0.4922	0.0332	0.0376
		302	0.4686	0.5558	0.0354	0.0395
		301	0.5444	0.6332	0.0383	0.0426
		300	0.6356	0.7294	0.042	0.0466

## Sheet: FigS3a,b
Figure S3a): normalized light intensity titration of NeoR/RGC2-complexes (patch-clamp measurements in ND7/23 cells)
660 nm background illumination
		Photocurrent normalized to Imax
		Cell1	Cell2	Cell3	Cell4	Cell5	Cell6	Cell7	Cell8	Mean	S.D.	s.e.m.		EC50	s.e.
		0.026	0.01	0.049	0.013	0.016	0.037	0.063	0.02	0.029	0.018	0.006		4.6	0.27
		0.058	0.023	0.073	0.036	0.054	0.078	0.108	0.036	0.058	0.026	0.009
		0.219	0.109	0.145	0.186	0.295	0.334	0.287	0.081	0.207	0.087	0.031
		0.448	0.288	0.363	0.425	0.407	0.684	0.512	0.184	0.414	0.139	0.049
		0.731	0.518	0.67	0.701	0.763	0.888	0.832	0.418	0.69	0.146	0.052
		0.874	0.725	0.954	0.885	0.892	1.041	0.918	0.74	0.879	0.098	0.035
		1	0.891	0.975	1	0.984	1	1	1	0.981	0.035	0.012
		0.946	1	1	0.997	1	0.959	0.961	0.997	0.982	0.021	0.008
Without background illumination
		Photocurrent normalized to Imax
		Cell1	Cell2	Cell3	Cell4	Cell5	Cell6	Cell7		Mean	S.D.	s.e.m.		EC50	s.e.
		0.028	0.08	0.017	0.076	0.018	0.05	0.08		0.05	0.027	0.01		4.64	0.27
		0.048	0.1	0.019	0.106	0.139	0.081	0.134		0.089	0.041	0.015
		0.136	0.223	0.084	0.149	0.448	0.197	0.369		0.229	0.122	0.046
		0.283	0.507	0.265	0.349	0.778	0.394	0.581		0.451	0.171	0.064
		0.52	0.681	0.537	0.627	1	0.64	0.795		0.686	0.154	0.058
		0.739	0.896	0.753	0.885	1.096	0.861	0.869		0.871	0.109	0.041
		0.884	0.955	0.885	1	1.177	0.95	0.942		0.971	0.092	0.035
		1	1	1	0.935	0.872	1	1		0.972	0.047	0.018
Figure S3b): Peak Photocurrents of NeoR/RGC2-complexes (patch-clamp measurements in single ND7/23 cells before and after 15 s 660nm light illumination)
		Peak Photocurrents (pA)
		before	after		before	after	660 nm illumination
	Cell1	89.54	143.04	Mean	196.901	299.124
	Cell2	138.73	262.75	S.D.	113.518	148.457
	Cell3	363.77	553.95	s.e.m.	42.9059	56.1115
	Cell4	190.6	369.66
	Cell5	211.75	189.12		paired students t-test:
	Cell6	61.09	177.49		t	p
	Cell7	322.83	397.85		-3.6458	0.00538

## Sheet: FigS7
Figure S7): Fluorescence Quantum Yield determination of NeoR
Sample				Sample				Sample
iRFP	Integrated Fluoresence			Cya5.5	Integrated Fluoresence			NeoR	Integrated Fluoresence
	(670 nm - 820 nm)				(670 nm - 820 nm)				(670 nm - 820 nm)
OD 650 nm	(CPS * nm)	Fit		OD650 nm	(CPS * nm)	Fit		OD650 nm	(CPS * nm)	Fit
0.0647	173367450	linear slope		0.0749	701960080	linear slope		0.0637	608580420	linear slope
0.0453	129665670	2773562786		0.0512	484265730	9651131846		0.051	491537810	9527707105
0.0307	86912350	s.e.		0.0136	144264800	s.e.		0.0397	368354690	s.e.
0.0256	70646290	33442521		0.0218	242745190	182531066		0.03725	356458860	75643194
0.021	60246140	R2		0.0608	594969480	R2		0.0308	299824790	R2
0.018	50968870	0.996		0.037	381061740	0.99		0.0253	239697540	0.998
0.0129	34170320							0.02445	228503070
0.007	17656390							0.0217	221138850
								0.0209	193340860
								0.0129	117202730
								0.01265	108542830
								0.0075	63693130
								0.0062	68206700
								0.005	30428520
								0.0019	23607480

## Sheet: FigS9_a
Figure S9): raw UV vis Spectra of RGCs from C. confervae
		Wavelength nm.	NeoR1	RGC1
		800	-0.002	0.0001
		799	-0.0025	0.0002
		798	-0.0025	-0.0001
		797	-0.0028	-0.0004
		796	-0.0027	-0.0005
		795	-0.0029	-0.0005
		794	-0.0023	0.0003
		793	-0.0027	0.0001
		792	-0.0023	0.0003
		791	-0.0023	0.0003
		790	-0.0027	-0.0001
		789	-0.0027	-0.0001
		788	-0.0021	0.0001
		787	-0.002	0
		786	-0.0022	0.0003
		785	-0.0025	0
		784	-0.0022	0.0008
		783	-0.0024	0.0007
		782	-0.0023	0.0003
		781	-0.0023	-0.0001
		780	-0.0028	-0.0003
		779	-0.0026	-0.0002
		778	-0.0023	-0.0003
		777	-0.0027	0
		776	-0.0028	-0.0003
		775	-0.003	-0.0005
		774	-0.0029	-0.0003
		773	-0.0025	-0.0001
		772	-0.0021	0.0002
		771	-0.0023	-0.0001
		770	-0.0025	0.0001
		769	-0.003	0
		768	-0.0024	0.0001
		767	-0.0022	0.0002
		766	-0.0025	0.0001
		765	-0.0026	-0.0001
		764	-0.0031	-0.0003
		763	-0.0031	-0.0001
		762	-0.0029	0
		761	-0.0029	0.0001
		760	-0.0026	0.0001
		759	-0.0029	-0.0001
		758	-0.0024	0
		757	-0.0029	0
		756	-0.0026	0
		755	-0.0028	-0.0002
		754	-0.003	-0.0001
		753	-0.0028	0
		752	-0.0025	0.0001
		751	-0.0022	0.0001
		750	-0.0021	0.0001
		749	-0.002	0.0001
		748	-0.0017	0.0005
		747	-0.0024	0.0002
		746	-0.0024	-0.0002
		745	-0.0025	0.0002
		744	-0.0022	0.0001
		743	-0.0022	0.0003
		742	-0.0026	-0.0002
		741	-0.0024	-0.0001
		740	-0.0025	-0.0001
		739	-0.0024	-0.0004
		738	-0.0026	0
		737	-0.0027	0
		736	-0.0024	0.0002
		735	-0.0018	0.0003
		734	-0.0022	0.0003
		733	-0.002	0.0004
		732	-0.0022	0.0002
		731	-0.0021	0.0004
		730	-0.0022	0.0006
		729	-0.0025	0
		728	-0.0022	0.0002
		727	-0.0026	0.0005
		726	-0.0024	0.0005
		725	-0.0021	0.0002
		724	-0.0023	0.0001
		723	-0.0021	0.0004
		722	-0.0019	0.0005
		721	-0.002	0.0005
		720	-0.0018	0.0006
		719	-0.0015	0.0006
		718	-0.0021	0.0004
		717	-0.0012	0.0008
		716	-0.0016	0.0007
		715	-0.0009	0.0009
		714	-0.0009	0.0008
		713	-0.0015	0.0004
		712	-0.0012	0.0004
		711	-0.0009	0.0006
		710	-0.0006	0.0007
		709	-0.0005	0.0006
		708	0.0001	0.0007
		707	0.0005	0.0008
		706	0.0004	0.0006
		705	0.0007	0.0005
		704	0.0017	0.0007
		703	0.0019	0.0006
		702	0.0021	0.001
		701	0.0027	0.001
		700	0.003	0.0008
		699	0.0035	0.0008
		698	0.004	0.0004
		697	0.0048	0.0007
		696	0.0052	0.0007
		695	0.0054	0.001
		694	0.006	0.0006
		693	0.0068	0.0008
		692	0.0072	0.0009
		691	0.0077	0.0009
		690	0.0081	0.0007
		689	0.0085	0.0008
		688	0.0091	0.0011
		687	0.0098	0.0013
		686	0.0102	0.0014
		685	0.0108	0.0014
		684	0.0111	0.0015
		683	0.0113	0.0014
		682	0.0105	0.0012
		681	0.0114	0.0014
		680	0.0114	0.0012
		679	0.012	0.0018
		678	0.012	0.0012
		677	0.0119	0.0011
		676	0.0117	0.0011
		675	0.012	0.0014
		674	0.0119	0.0012
		673	0.0117	0.0015
		672	0.0113	0.0011
		671	0.0116	0.0012
		670	0.0112	0.0013
		669	0.0114	0.0015
		668	0.0111	0.0014
		667	0.0106	0.0013
		666	0.0101	0.0013
		665	0.0103	0.0014
		664	0.01	0.0018
		663	0.0098	0.0015
		662	0.0095	0.0017
		661	0.0088	0.0019
		660	0.0088	0.0019
		659	0.0083	0.0018
		658	0.0081	0.002
		657	0.0079	0.002
		656	0.0075	0.002
		655	0.007	0.0017
		654	0.0071	0.0023
		653	0.0069	0.002
		652	0.0069	0.0024
		651	0.0069	0.0026
		650	0.0063	0.0021
		649	0.0062	0.0024
		648	0.0058	0.0026
		647	0.006	0.0028
		646	0.0057	0.0026
		645	0.0058	0.0031
		644	0.0054	0.0028
		643	0.0055	0.0031
		642	0.0048	0.0023
		641	0.005	0.0024
		640	0.0045	0.0026
		639	0.0051	0.0031
		638	0.005	0.003
		637	0.005	0.0028
		636	0.0053	0.0035
		635	0.0051	0.0035
		634	0.0045	0.0032
		633	0.005	0.0037
		632	0.005	0.0039
		631	0.0043	0.0037
		630	0.0046	0.0039
		629	0.0047	0.0044
		628	0.0047	0.0047
		627	0.0043	0.0046
		626	0.0046	0.0051
		625	0.0043	0.0052
		624	0.0044	0.0051
		623	0.0041	0.005
		622	0.0039	0.0049
		621	0.0035	0.0052
		620	0.0036	0.0053
		619	0.0035	0.0056
		618	0.0032	0.0054
		617	0.0031	0.0057
		616	0.0031	0.006
		615	0.003	0.006
		614	0.0025	0.0061
		613	0.0025	0.0069
		612	0.0025	0.007
		611	0.0025	0.007
		610	0.0024	0.0074
		609	0.0024	0.0077
		608	0.0024	0.0082
		607	0.0019	0.0079
		606	0.0021	0.0083
		605	0.0019	0.0088
		604	0.0016	0.009
		603	0.002	0.0094
		602	0.0013	0.0094
		601	0.0014	0.0095
		600	0.0015	0.0098
		599	0.001	0.0099
		598	0.0009	0.0103
		597	0.0013	0.0107
		596	0.0013	0.0107
		595	0.001	0.0111
		594	0.001	0.0113
		593	0.0012	0.0117
		592	0.001	0.0118
		591	0.0008	0.0116
		590	0.0007	0.0118
		589	0.0006	0.0121
		588	0.0005	0.0124
		587	0.0003	0.0124
		586	0.0003	0.0127
		585	0.0004	0.0131
		584	0.0008	0.0135
		583	0.0004	0.0136
		582	0.0005	0.0138
		581	0.0006	0.0138
		580	0.0004	0.0143
		579	0	0.0144
		578	-0.0001	0.0146
		577	0.0001	0.0147
		576	0	0.0146
		575	-0.0002	0.015
		574	-0.0001	0.015
		573	-0.0006	0.015
		572	-0.0005	0.0151
		571	-0.0007	0.0152
		570	-0.0007	0.0155
		569	-0.0004	0.0155
		568	-0.0003	0.0155
		567	-0.0005	0.0156
		566	-0.0009	0.0156
		565	-0.0007	0.0158
		564	-0.0008	0.0154
		563	-0.0009	0.0155
		562	-0.0011	0.0157
		561	-0.0005	0.0161
		560	-0.0006	0.0161
		559	-0.0009	0.0164
		558	-0.0005	0.0166
		557	-0.0004	0.0166
		556	-0.0012	0.0163
		555	-0.0009	0.0165
		554	-0.001	0.0165
		553	-0.0013	0.0164
		552	-0.0012	0.0167
		551	-0.0013	0.0164
		550	-0.0013	0.0163
		549	-0.0014	0.0159
		548	-0.0009	0.0161
		547	-0.001	0.0161
		546	-0.001	0.0162
		545	-0.0014	0.0163
		544	-0.0015	0.016
		543	-0.0014	0.0161
		542	-0.001	0.0161
		541	-0.0012	0.0157
		540	-0.0012	0.0161
		539	-0.0013	0.0159
		538	-0.0012	0.0159
		537	-0.001	0.0161
		536	-0.0014	0.0156
		535	-0.0012	0.0158
		534	-0.0012	0.0157
		533	-0.001	0.0157
		532	-0.0013	0.0154
		531	-0.0016	0.015
		530	-0.0017	0.0149
		529	-0.0014	0.0151
		528	-0.0017	0.0149
		527	-0.0017	0.0148
		526	-0.0018	0.0148
		525	-0.0018	0.0147
		524	-0.0016	0.0145
		523	-0.0018	0.0143
		522	-0.0021	0.0141
		521	-0.0016	0.014
		520	-0.0017	0.0141
		519	-0.0016	0.0143
		518	-0.0016	0.0142
		517	-0.0018	0.0139
		516	-0.0018	0.0135
		515	-0.0019	0.0135
		514	-0.0018	0.0137
		513	-0.0014	0.014
		512	-0.0015	0.0137
		511	-0.002	0.0131
		510	-0.0022	0.0123
		509	-0.0018	0.0123
		508	-0.0015	0.0123
		507	-0.0015	0.0126
		506	-0.0016	0.0126
		505	-0.002	0.0125
		504	-0.0018	0.0123
		503	-0.0016	0.0126
		502	-0.0012	0.0131
		501	-0.001	0.0128
		500	-0.0011	0.0121
		499	-0.0015	0.0119
		498	-0.0017	0.0119
		497	-0.0016	0.0117
		496	-0.0015	0.0114
		495	-0.0017	0.0111
		494	-0.0015	0.0113
		493	-0.0014	0.0113
		492	-0.0014	0.0114
		491	-0.0015	0.0116
		490	-0.0014	0.0116
		489	-0.0016	0.0113
		488	-0.0017	0.0111
		487	-0.0015	0.0112
		486	-0.0013	0.0111
		485	-0.0014	0.0108
		484	-0.0013	0.011
		483	-0.0016	0.0107
		482	-0.0015	0.0105
		481	-0.0013	0.0108
		480	-0.001	0.0107
		479	-0.0013	0.0106
		478	-0.0007	0.0107
		477	-0.0011	0.0106
		476	-0.0011	0.0103
		475	-0.0014	0.0103
		474	-0.0012	0.0101
		473	-0.0009	0.01
		472	-0.0005	0.0104
		471	-0.0009	0.01
		470	-0.0004	0.0103
		469	-0.0007	0.0102
		468	-0.0005	0.0103
		467	-0.0006	0.01
		466	-0.0006	0.0097
		465	-0.0005	0.0096
		464	-0.0006	0.0096
		463	-0.0002	0.0099
		462	-0.001	0.0091
		461	-0.0003	0.0095
		460	-0.0004	0.0088
		459	-0.0005	0.0093
		458	-0.0004	0.0092
		457	-0.0006	0.0091
		456	-0.0004	0.0092
		455	-0.0004	0.0092
		454	-0.0003	0.0094
		453	-0.0002	0.0093
		452	-0.0001	0.0093
		451	0.0003	0.0096
		450	0.0002	0.0098
		449	0	0.0091
		448	-0.0001	0.0094
		447	-0.0006	0.009
		446	-0.0007	0.0088
		445	-0.0009	0.0089
		444	-0.0003	0.0091
		443	-0.0004	0.0089
		442	0.0003	0.0091
		441	0.0001	0.009
		440	-0.0002	0.009
		439	0.0001	0.0092
		438	0	0.0091
		437	0.0002	0.0094
		436	0.0001	0.0092
		435	0.0006	0.0098
		434	0.0008	0.0096
		433	0.0012	0.0101
		432	0.0009	0.0097
		431	0.0012	0.0099
		430	0.0014	0.01
		429	0.0011	0.0099
		428	0.0011	0.0102
		427	0.0011	0.0099
		426	0.0014	0.0101
		425	0.0015	0.0105
		424	0.0009	0.0101
		423	0.0009	0.0098
		422	0.0008	0.0101
		421	0.0014	0.0104
		420	0.0016	0.0103
		419	0.0012	0.0102
		418	0.0012	0.01
		417	0.0016	0.0103
		416	0.0013	0.0105
		415	0.0008	0.0101
		414	0.0012	0.0101
		413	0.0013	0.0109
		412	0.001	0.0108
		411	0.0015	0.011
		410	0.0011	0.0106
		409	0.0012	0.0105
		408	0.0014	0.0106
		407	0.0016	0.0107
		406	0.0013	0.0107
		405	0.0015	0.0106
		404	0.002	0.011
		403	0.0019	0.0115
		402	0.0011	0.0112
		401	0.0007	0.0111
		400	0.0009	0.0114
		399	0.0013	0.0112
		398	0.0011	0.0114
		397	0.001	0.0114
		396	0.0016	0.0117
		395	0.0017	0.012
		394	0.0017	0.0119
		393	0.0013	0.0117
		392	0.0018	0.0117
		391	0.0016	0.012
		390	0.002	0.0123
		389	0.0018	0.0121
		388	0.0018	0.012
		387	0.0016	0.0121
		386	0.0018	0.0121
		385	0.0018	0.0123
		384	0.0017	0.0124
		383	0.0011	0.0128
		382	0.0013	0.0131
		381	0.0019	0.0136
		380	0.0022	0.0139
		379	0.0025	0.0133
		378	0.0016	0.0135
		377	0.002	0.0135
		376	0.0024	0.0139
		375	0.0027	0.0146
		374	0.0025	0.0144
		373	0.0027	0.0144
		372	0.0028	0.0152
		371	0.003	0.0156
		370	0.0029	0.0162
		369	0.0037	0.0167
		368	0.0025	0.0163
		367	0.003	0.0167
		366	0.0038	0.0171
		365	0.0031	0.0168
		364	0.0039	0.0177
		363	0.004	0.0177
		362	0.0042	0.0187
		361	0.0038	0.019
		360	0.0041	0.019
		359	0.0046	0.0198
		358	0.0055	0.0206
		357	0.0052	0.0204
		356	0.005	0.0209
		355	0.0055	0.0212
		354	0.0057	0.0217
		353	0.0057	0.0222
		352	0.0059	0.0228
		351	0.006	0.0235
		350	0.0067	0.024
		349	0.0062	0.0244
		348	0.0066	0.0243
		347	0.0073	0.025
		346	0.0073	0.0261
		345	0.0075	0.026
		344	0.007	0.0258
		343	0.008	0.0265
		342	0.0088	0.0273
		341	0.0088	0.0276
		340	0.009	0.0282
		339	0.0095	0.0288
		338	0.0097	0.0297
		337	0.0095	0.0296
		336	0.0105	0.0304
		335	0.0101	0.0305
		334	0.0114	0.0312
		333	0.0123	0.0318
		332	0.0117	0.0316
		331	0.0124	0.0326
		330	0.0129	0.033
		329	0.0134	0.0339
		328	0.0133	0.0341
		327	0.0132	0.0347
		326	0.0141	0.0347
		325	0.0153	0.0352
		324	0.0149	0.0353
		323	0.0158	0.0356
		322	0.0163	0.0358
		321	0.0165	0.0357
		320	0.0169	0.0358
		319	0.0176	0.0373
		318	0.0172	0.0371
		317	0.0177	0.0372
		316	0.0182	0.0374
		315	0.0188	0.0382
		314	0.0185	0.0386
		313	0.019	0.0384
		312	0.0197	0.0387
		311	0.0197	0.0393
		310	0.0196	0.0388
		309	0.0202	0.0394
		308	0.0207	0.0398
		307	0.0204	0.0391
		306	0.0205	0.0396
		305	0.0206	0.0392
		304	0.021	0.04
		303	0.0215	0.0413
		302	0.0227	0.0421
		301	0.0228	0.0428
		300	0.0236	0.0442
